# Supplementary material for: Bis(dimethyl­ammonium) tetra­chlorido­dimethyl­stannate(IV)
Source: Acta Crystallogr Sect E Struct Rep Online. 2011 May 7;67(Pt 6):m696. doi: 10.1107/S1600536811013584 (PMC3120357; doi:10.1107/S1600536811013584)
Supplement: Supplementary file 1 [file e-67-0m696-sup1.cif]

##############################################################################
#                                                                            #
# This CIF contains the data in a paper accepted for publication in          #
# Acta Crystallographica Section E. It conforms to the requirements of       #
# Notes for Authors for Acta Crystallographica Section E, and has been       #
# peer reviewed under the auspices of the IUCr Commission on Journals.       #
#                                                                            #
# Full details of the Crystallographic Information File format               #
# are given in the paper "The Crystallographic Information File (CIF):       #
# a New Standard Archive File for Crystallography" by S. R. Hall, F. H.      #
# Allen and I. D. Brown [Acta Cryst. (1991), A47, 655-685].                  #
#                                                                            #
# The current version of the core CIF dictionary is obtainable from          #
# ftp://ftp.iucr.org/pub/cif_core.dic.                                       #
#                                                                            #
# Software is freely available for graphical display of the structure(s)     #
# in this CIF. For information consult the CIF software page                 #
# http://www.iucr.org/resources/cif/software.                                #
#                                                                            #
# This file may be used for bona fide research purposes within the           #
# scientific community so long as proper attribution is given to the journal # 
# article from which it was obtained.                                        #
#                                                                            #
##############################################################################
data_I
_audit_creation_method     'WinGX routine CIF_UPDATE'
_audit_conform_dict_name     cif_core.dic
_audit_conform_dict_version     2.3
_chemical_name_systematic
;
Bis(dimethylammonium) tetrachloridodimethylstannate(IV)
;
_chemical_formula_moiety     '2(C2 H8 N +), C2 H6 Cl4 Sn 2-'
_chemical_formula_sum     'C6 H22 Cl4 N2 Sn'
_chemical_formula_iupac     '(C2 H8 N)2 [Sn C H3)2 Cl4]'
_chemical_formula_weight     382.75
_symmetry_cell_setting     triclinic
_symmetry_space_group_name_H-M     'P -1'
_symmetry_space_group_name_Hall     '-P 1'
loop_
    _symmetry_equiv_pos_as_xyz
    'x, y, z'
    '-x, -y, -z'
_cell_length_a     6.6162(9)
_cell_length_b     7.3703(11)
_cell_length_c     8.4555(12)
_cell_angle_alpha     109.625(14)
_cell_angle_beta     98.345(12)
_cell_angle_gamma     92.812(12)
_cell_volume     382.13(9)
_cell_formula_units_Z     1
_cell_measurement_reflns_used     3675
_cell_measurement_theta_min     2.90
_cell_measurement_theta_max     31.29
_cell_measurement_temperature     297(2)
_exptl_crystal_description
;
        fragment of rounded block
;
_exptl_crystal_colour     colourless
_exptl_crystal_size_max     0.5
_exptl_crystal_size_mid     0.3
_exptl_crystal_size_min     0.2
_exptl_crystal_density_diffrn     1.663
_exptl_crystal_density_method     'not measured'
_exptl_crystal_F_000     190
_exptl_absorpt_coefficient_mu     2.341
_exptl_absorpt_correction_type     multi-scan
_exptl_absorpt_process_details     '(CrysAlis CCD; Oxford Diffraction, 2009)'
_exptl_absorpt_correction_T_min     0.3523
_exptl_absorpt_correction_T_max     0.6518
_exptl_special_details
;
;
_diffrn_ambient_temperature     297(2)
_diffrn_radiation_type     MoK\a
_diffrn_radiation_wavelength     0.71073
_diffrn_radiation_monochromator     graphite
_diffrn_measurement_device_type     'Oxford Diffraction Xcalibur Sapphire2'
_diffrn_measurement_device     'Kappa-geometry diffractometer'
_diffrn_measurement_method
;
4 stepped omega-scans over 115 deg. with kappa -79 deg. (chi -58.3 deg.),
        phi 0, 90, 180, 270 deg.
        step 1 deg., exposure time 45 s
        detector distance 50 mm
        detector angle 30 deg.
;
_diffrn_detector_area_resol_mean     8.3622
_diffrn_reflns_number     3329
_diffrn_reflns_av_R_equivalents     0.018
_diffrn_reflns_theta_min     4.07
_diffrn_reflns_theta_max     28.28
_diffrn_reflns_theta_full     28.28
_diffrn_measured_fraction_theta_max     0.987
_diffrn_measured_fraction_theta_full     0.987
_diffrn_reflns_limit_h_min     -8
_diffrn_reflns_limit_h_max     7
_diffrn_reflns_limit_k_min     -9
_diffrn_reflns_limit_k_max     9
_diffrn_reflns_limit_l_min     -11
_diffrn_reflns_limit_l_max     11
_refine_special_details
;
Refinement of <i>F</i>^2^ against ALL reflections. The weighted <i>R</i>-factor
<i>wR</i> and goodness of fit <i>S</i> are based on <i>F</i>^2^, conventional
<i>R</i>-factors <i>R</i> are based on <i>F</i>, with <i>F</i> set to zero for
negative <i>F</i>^2^. The threshold expression of <i>F</i>^2^ >
\s(<i>F</i>^2^) is used only for calculating <i>R</i>-factors(gt) <i>etc</i>.
and is not relevant to the choice of reflections for refinement.
<i>R</i>-factors based on <i>F</i>^2^ are statistically about twice as large
as those based on <i>F</i>, and <i>R</i>- factors based on ALL data will be
even larger.
;
_reflns_number_total     1871
_reflns_number_gt     1839
_reflns_threshold_expression     I>2\s(I)
_refine_ls_structure_factor_coef     Fsqd
_refine_ls_matrix_type     full
_refine_ls_R_factor_all     0.0237
_refine_ls_R_factor_gt     0.0229
_refine_ls_wR_factor_gt     0.0599
_refine_ls_wR_factor_ref     0.0604
_refine_ls_goodness_of_fit_ref     1.064
_refine_ls_restrained_S_all     1.064
_refine_ls_number_reflns     1871
_refine_ls_number_parameters     64
_refine_ls_number_restraints     0
_refine_ls_hydrogen_treatment     constr
_refine_ls_weighting_scheme     calc
_refine_ls_weighting_details
         'calc w=1/[\s^2^(Fo^2^)+(0.0362P)^2^+0.2233P] where P=(Fo^2^+2Fc^2^)/3'
_atom_sites_solution_hydrogens     geom
_atom_sites_solution_primary     direct
_atom_sites_solution_secondary     difmap
_refine_ls_shift/su_max     0
_refine_ls_shift/su_mean     0
_refine_diff_density_max     0.563
_refine_diff_density_min     -0.433
_refine_ls_extinction_method     none
loop_
    _atom_type_symbol
    _atom_type_description
    _atom_type_scat_dispersion_real
    _atom_type_scat_dispersion_imag
    _atom_type_scat_source
    C C 0.0033 0.0016 'International Tables Vol C Tables 4.2.6.8 and 6.1.1.4'
    H H 0 0 'International Tables Vol C Tables 4.2.6.8 and 6.1.1.4'
    N N 0.0061 0.0033 'International Tables Vol C Tables 4.2.6.8 and 6.1.1.4'
    Cl Cl 0.1484 0.1585 'International Tables Vol C Tables 4.2.6.8 and 6.1.1.4'
    Sn Sn -0.6537 1.4246 'International Tables Vol C Tables 4.2.6.8 and 6.1.1.4'
_computing_data_collection     'CrysAlis CCD (Oxford Diffraction, 2009)'
_computing_cell_refinement     'CrysAlis RED (Oxford Diffraction, 2009)'
_computing_data_reduction     'CrysAlis RED (Oxford Diffraction, 2009)'
_computing_structure_solution     'SIR92 (Altomare <i>et al.</i>, 1999)'
_computing_structure_refinement     'SHELXL97 (Sheldrick, 2008)'
_computing_molecular_graphics     'ORTEP-3 for Windows (Farrugia, 1997)'
_computing_publication_material     'PLATON (Spek, 2009)'
loop_
    _atom_site_type_symbol
    _atom_site_label
    _atom_site_fract_x
    _atom_site_fract_y
    _atom_site_fract_z
    _atom_site_U_iso_or_equiv
    _atom_site_adp_type
    _atom_site_calc_flag
    _atom_site_refinement_flags
    _atom_site_occupancy
    _atom_site_symmetry_multiplicity
    _atom_site_disorder_assembly
    _atom_site_disorder_group
    C C1 0.2689(4) 0.3818(4) 0.5967(3) 0.0404(5) Uani d . 1 2 . .
    H H1A 0.2902 0.2502 0.5847 0.061 Uiso calc R 1 2 . .
    H H1B 0.1366 0.3849 0.5343 0.061 Uiso calc R 1 2 . .
    H H1C 0.275 0.4566 0.715 0.061 Uiso calc R 1 2 . .
    Cl Cl1 0.25609(10) 0.40746(9) 0.20155(7) 0.04289(14) Uani d . 1 2 . .
    Cl Cl2 0.64584(8) 0.16207(8) 0.39707(7) 0.03603(12) Uani d . 1 2 . .
    Sn Sn1 0.5 0.5 0.5 0.02900(8) Uani d S 1 1 . .
    C C2 0.2993(5) 0.8184(6) 0.0309(4) 0.0621(8) Uani d . 1 2 . .
    H H2A 0.4272 0.764 0.0166 0.093 Uiso calc R 1 2 . .
    H H2B 0.3073 0.9423 0.0167 0.093 Uiso calc R 1 2 . .
    H H2C 0.1905 0.7333 -0.0527 0.093 Uiso calc R 1 2 . .
    C C3 0.0570(4) 0.9131(4) 0.2302(4) 0.0479(6) Uani d . 1 2 . .
    H H3A 0.0331 0.9174 0.3406 0.072 Uiso calc R 1 2 . .
    H H3B -0.0493 0.8274 0.1442 0.072 Uiso calc R 1 2 . .
    H H3C 0.0563 1.0407 0.2239 0.072 Uiso calc R 1 2 . .
    N N1 0.2581(3) 0.8422(3) 0.2023(3) 0.0381(4) Uani d . 1 2 . .
    H H1D 0.3576 0.9263 0.28 0.046 Uiso calc R 1 2 . .
    H H1E 0.2622 0.7276 0.2183 0.046 Uiso calc R 1 2 . .
loop_
    _atom_site_aniso_label
    _atom_site_aniso_U_11
    _atom_site_aniso_U_22
    _atom_site_aniso_U_33
    _atom_site_aniso_U_12
    _atom_site_aniso_U_13
    _atom_site_aniso_U_23
    C1 0.0393(11) 0.0380(11) 0.0450(12) -0.0035(9) 0.0167(10) 0.0128(10)
    Cl1 0.0486(3) 0.0369(3) 0.0360(3) -0.0001(2) -0.0059(2) 0.0094(2)
    Cl2 0.0387(3) 0.0282(2) 0.0402(3) 0.00715(19) 0.0087(2) 0.0093(2)
    Sn1 0.03107(11) 0.02496(11) 0.03074(11) -0.00012(7) 0.00626(7) 0.00940(8)
    C2 0.0604(18) 0.078(2) 0.0417(14) -0.0007(16) 0.0195(13) 0.0098(14)
    C3 0.0387(12) 0.0550(15) 0.0478(14) 0.0036(11) 0.0083(10) 0.0151(12)
    N1 0.0382(10) 0.0390(10) 0.0351(9) 0.0007(8) 0.0029(7) 0.0120(8)
_geom_special_details
;
All e.s.d.'s (except the e.s.d. in the dihedral angle between two l.s. planes)
are estimated using the full covariance matrix. The cell e.s.d.'s are taken
into account individually in the estimation of e.s.d.'s in distances, angles
and torsion angles; correlations between e.s.d.'s in cell parameters are only
used when they are defined by crystal symmetry. An approximate (isotropic)
treatment of cell e.s.d.'s is used for estimating e.s.d.'s involving l.s.
planes.
;
loop_
    _geom_bond_atom_site_label_1
    _geom_bond_atom_site_label_2
    _geom_bond_site_symmetry_2
    _geom_bond_distance
    _geom_bond_publ_flag
    C1 Sn1 . 2.116(2) ?
    C1 H1A . 0.96 ?
    C1 H1B . 0.96 ?
    C1 H1C . 0.96 ?
    Cl1 Sn1 . 2.6441(7) ?
    Cl2 Sn1 . 2.6297(7) ?
    Sn1 C1 2_666 2.116(2) ?
    Sn1 Cl2 2_666 2.6297(7) ?
    Sn1 Cl1 2_666 2.6441(7) ?
    C2 N1 . 1.468(4) ?
    C2 H2A . 0.96 ?
    C2 H2B . 0.96 ?
    C2 H2C . 0.96 ?
    C3 N1 . 1.475(3) ?
    C3 H3A . 0.96 ?
    C3 H3B . 0.96 ?
    C3 H3C . 0.96 ?
    N1 H1D . 0.9 ?
    N1 H1E . 0.9 ?
loop_
    _geom_angle_atom_site_label_1
    _geom_angle_atom_site_label_2
    _geom_angle_atom_site_label_3
    _geom_angle_site_symmetry_1
    _geom_angle_site_symmetry_3
    _geom_angle
    _geom_angle_publ_flag
    Sn1 C1 H1A . . 109.5 ?
    Sn1 C1 H1B . . 109.5 ?
    H1A C1 H1B . . 109.5 ?
    Sn1 C1 H1C . . 109.5 ?
    H1A C1 H1C . . 109.5 ?
    H1B C1 H1C . . 109.5 ?
    C1 Sn1 C1 2_666 . 180.00(13) ?
    C1 Sn1 Cl2 2_666 2_666 90.42(7) ?
    C1 Sn1 Cl2 . 2_666 89.58(7) ?
    C1 Sn1 Cl2 2_666 . 89.58(7) ?
    C1 Sn1 Cl2 . . 90.42(7) ?
    Cl2 Sn1 Cl2 2_666 . 180 ?
    C1 Sn1 Cl1 2_666 2_666 90.43(8) ?
    C1 Sn1 Cl1 . 2_666 89.57(8) ?
    Cl2 Sn1 Cl1 2_666 2_666 89.90(2) ?
    Cl2 Sn1 Cl1 . 2_666 90.10(2) ?
    C1 Sn1 Cl1 2_666 . 89.57(8) ?
    C1 Sn1 Cl1 . . 90.43(8) ?
    Cl2 Sn1 Cl1 2_666 . 90.10(2) ?
    Cl2 Sn1 Cl1 . . 89.90(2) ?
    Cl1 Sn1 Cl1 2_666 . 180 ?
    N1 C2 H2A . . 109.5 ?
    N1 C2 H2B . . 109.5 ?
    H2A C2 H2B . . 109.5 ?
    N1 C2 H2C . . 109.5 ?
    H2A C2 H2C . . 109.5 ?
    H2B C2 H2C . . 109.5 ?
    N1 C3 H3A . . 109.5 ?
    N1 C3 H3B . . 109.5 ?
    H3A C3 H3B . . 109.5 ?
    N1 C3 H3C . . 109.5 ?
    H3A C3 H3C . . 109.5 ?
    H3B C3 H3C . . 109.5 ?
    C2 N1 C3 . . 112.7(2) ?
    C2 N1 H1D . . 109.1 ?
    C3 N1 H1D . . 109.1 ?
    C2 N1 H1E . . 109.1 ?
    C3 N1 H1E . . 109.1 ?
    H1D N1 H1E . . 107.8 ?
loop_
    _geom_hbond_atom_site_label_D
    _geom_hbond_atom_site_label_H
    _geom_hbond_atom_site_label_A
    _geom_hbond_site_symmetry_A
    _geom_hbond_distance_DH
    _geom_hbond_distance_HA
    _geom_hbond_distance_DA
    _geom_hbond_angle_DHA
    N1 H1E Cl1 . 0.9 2.31 3.201(2) 169
    N1 H1D Cl2 1_565 0.9 2.37 3.229(2) 160
data_global
_journal_date_recd_electronic     2011-03-01
_journal_date_accepted     2011-04-11
_journal_name_full     'Acta Crystallographica, Section E'
_journal_year     2011
_journal_volume     67
_journal_issue      6
_journal_page_first     m696
_journal_page_last     m696
_journal_paper_category     QM
_journal_coeditor_code     BR2163
_publ_contact_author_name     'Diop, Libasse'
_publ_contact_author_address
;
Laboratoire de chimie,
Universite Chekh Anta Diop
DAKAR
SENEGAL
;
_publ_contact_author_email     cakdiop@ucad.sn
_publ_section_title
;
Bis(dimethylammonium) tetrachloridodimethylstannate(IV)
;
loop_
    _publ_author_name
    _publ_author_address
    'Diop, Tidiane'
;
Laboratoire de Chimie,
Universite Chekh Anta Diop
Dakar
Senegal
;
    'Diop, Libasse'
;
Laboratoire de Chimie,
Universite Chekh Anta Diop
Dakar
Senegal
;
    'Michaud, Francois'
;
Service commun d'analyse par diffraction des rayons X
Universite de Bretagne Occidentale
6 avenue Victor Le Gorgeu
CS 93837
F-29238 BREST Cedex 3
France
;
_publ_section_synopsis     .
