# Supplementary material for: Bis(dimethyl­ammonium) tetra­chlorido­dimethyl­stannate(IV)
Source: Acta Crystallogr Sect E Struct Rep Online. 2011 May 7;67(Pt 6):m696. doi: 10.1107/S1600536811013584 (PMC3120357; doi:10.1107/S1600536811013584)
Supplement: Supplementary file 2 [file e-67-0m696-Isup2.hkl]

#
# h,k,l, Fc-squared, Fo-squared, sigma(Fo-squared) and status flag
#
data_I
_shelx_title ' TD349-a0 at 297 K in P-1'
_shelx_refln_list_code          4
_shelx_F_calc_maximum      103.42
_exptl_crystal_F_000       190.00
_reflns_d_resolution_high  0.7500
 
loop_
 _symmetry_equiv_pos_as_xyz
 'x, y, z'
 '-x, -y, -z'
 
_cell_length_a     6.6162
_cell_length_b     7.3703
_cell_length_c     8.4555
_cell_angle_alpha 109.625
_cell_angle_beta   98.345
_cell_angle_gamma  92.812
 
_shelx_F_squared_multiplier     1.000
 
loop_
 _refln_index_h
 _refln_index_k
 _refln_index_l
 _refln_F_squared_calc
 _refln_F_squared_meas
 _refln_F_squared_sigma
 _refln_observed_status
   2   0   0      124.81      116.53      0.97 o
   3   0   0        3.60        5.04      0.51 o
   4   0   0     1409.30     1442.48     10.79 o
   5   0   0      700.93      692.55     15.54 o
   6   0   0      117.07      117.86      4.82 o
   7   0   0      236.70      239.79      2.11 o
   8   0   0      197.37      217.90      3.24 o
  -8   1   0       53.83       57.25      1.87 o
  -7   1   0        9.56       12.44      0.96 o
  -6   1   0      194.66      195.96      6.44 o
  -5   1   0     1183.35     1205.59      2.97 o
  -4   1   0     2638.75     2664.09     18.02 o
  -3   1   0     1051.06     1071.31      4.92 o
  -2   1   0       23.94       32.35      1.55 o
  -1   1   0      641.42      680.57      1.28 o
   1   1   0     3868.73     3988.75     16.09 o
   2   1   0     1438.51     1510.51     12.35 o
   3   1   0     3191.44     3358.69     30.98 o
   4   1   0     1157.33     1165.05      4.93 o
   5   1   0      116.31      115.06      2.55 o
   6   1   0        6.27        9.41      0.54 o
   7   1   0       96.57      100.87      1.83 o
   8   1   0      194.20      203.49      2.22 o
  -8   2   0       82.84       83.10      2.12 o
  -7   2   0       24.56       27.39      2.16 o
  -6   2   0       57.21       63.29      5.93 o
  -5   2   0      609.29      639.83     12.20 o
  -4   2   0      327.32      307.82     17.06 o
  -3   2   0      440.97      443.34      7.65 o
  -2   2   0     3806.61     3805.84     83.26 o
  -1   2   0     8980.04     7255.92    104.94 o
   0   2   0     1154.74     1113.28      2.34 o
   1   2   0     1357.50     1445.80      5.49 o
   2   2   0      282.41      259.95      0.95 o
   3   2   0     2656.40     2790.23     21.52 o
   4   2   0     2012.30     2034.71      6.38 o
   5   2   0      189.64      186.54      3.45 o
   6   2   0      140.13      134.17      1.96 o
   7   2   0      185.83      196.04      2.80 o
   8   2   0       56.82       46.40      1.69 o
  -8   3   0       69.78       65.01      2.11 o
  -7   3   0      128.66      118.20      1.48 o
  -6   3   0      565.14      556.31     20.06 o
  -5   3   0      652.25      611.04     22.78 o
  -4   3   0      184.31      170.88      3.13 o
  -3   3   0       83.44       61.59      0.77 o
  -2   3   0      711.23      762.10     12.24 o
  -1   3   0     4792.88     4537.86    103.62 o
   0   3   0     3715.29     3414.59     21.82 o
   1   3   0      670.55      671.80     32.81 o
   2   3   0      454.48      428.78      8.93 o
   3   3   0      908.74      923.46      2.18 o
   4   3   0      160.48      153.67      1.14 o
   5   3   0       87.65       85.80      1.72 o
   6   3   0      197.71      195.05      2.54 o
   7   3   0      361.15      365.89      3.71 o
  -8   4   0        0.55        0.92      0.88 o
  -7   4   0       26.77       27.10      2.62 o
  -6   4   0      330.85      310.57     26.45 o
  -5   4   0      712.59      689.92      2.88 o
  -4   4   0      363.28      343.81      2.53 o
  -3   4   0      708.15      717.42      7.16 o
  -2   4   0      808.68      816.16      8.28 o
  -1   4   0      470.88      411.57     18.21 o
   0   4   0        0.77        8.80      4.15 o
   1   4   0      683.64      706.54     52.98 o
   2   4   0     2818.80     2921.37     64.15 o
   3   4   0     1440.39     1463.40      5.31 o
   4   4   0      130.41      123.94      1.82 o
   5   4   0        8.35       10.13      0.70 o
   6   4   0      163.13      157.66      2.67 o
   7   4   0      102.41       92.51      2.21 o
  -7   5   0       62.45       67.16      6.03 o
  -6   5   0       99.62      102.04      2.56 o
  -5   5   0       37.50       35.39      5.05 o
  -4   5   0       37.74       37.37      3.74 o
  -3   5   0      584.77      563.40      5.06 o
  -2   5   0     2639.17     2634.70     33.45 o
  -1   5   0     1041.54     1057.45     19.18 o
   0   5   0       26.83       25.79      1.19 o
   1   5   0       14.82       12.42      0.57 o
   2   5   0      693.61      643.49      3.94 o
   3   5   0      598.94      611.93      4.06 o
   4   5   0      169.50      147.49      2.19 o
   5   5   0      210.71      212.87      2.79 o
   6   5   0      238.41      238.23      3.44 o
  -7   6   0      161.25      169.15     10.07 o
  -6   6   0      262.22      287.16      2.41 o
  -5   6   0       68.90       68.25      6.61 o
  -4   6   0       14.63       17.25      1.13 o
  -3   6   0      133.28      135.81      2.10 o
  -2   6   0      326.74      291.42     18.11 o
  -1   6   0      399.33      384.79      7.66 o
   0   6   0      462.69      456.75     14.85 o
   1   6   0     1049.37      984.23     22.15 o
   2   6   0      441.26      430.04     17.25 o
   3   6   0       32.74       29.18      1.27 o
   4   6   0        5.65        5.90      0.73 o
   5   6   0      138.90      139.90      2.70 o
   6   6   0      195.73      187.10      3.12 o
  -6   7   0       65.18       54.52      1.78 o
  -5   7   0      112.03      104.66      2.41 o
  -4   7   0      242.29      234.01     12.69 o
  -3   7   0      503.62      560.31     15.65 o
  -2   7   0      171.32      150.28      1.57 o
  -1   7   0        7.30        3.38      0.40 o
   0   7   0       34.19       29.25      1.46 o
   1   7   0      550.96      566.32      6.10 o
   2   7   0      681.32      766.57      8.54 o
   3   7   0      109.29      112.01      1.61 o
   4   7   0       55.81       56.84      2.01 o
  -5   8   0        0.46        0.72      0.61 o
  -4   8   0       77.21       74.53      1.55 o
  -3   8   0      286.51      257.77     16.23 o
  -2   8   0      306.34      309.85      9.82 o
  -1   8   0      134.36      129.71     13.86 o
   0   8   0      100.61       96.21      2.61 o
   1   8   0      108.75      111.08      9.90 o
   2   8   0       31.40       27.60      4.74 o
   3   8   0       43.53       43.66      2.30 o
  -2   9   0        6.12        5.92      0.99 o
  -1   9   0       71.40       69.30      3.59 o
   0   9   0      304.14      323.25     17.43 o
   1   9   0      246.66      266.82     27.31 o
  -2  -9   1      112.13      110.88      2.74 o
  -1  -9   1      125.96      117.44      5.66 o
   0  -9   1      123.29      119.74      1.83 o
   1  -9   1      164.49      157.05      3.10 o
   2  -9   1      196.25      218.01      5.37 o
   3  -9   1       32.53       32.44      1.27 o
  -4  -8   1      147.78      153.67      3.09 o
  -3  -8   1      201.82      197.28      3.44 o
  -2  -8   1      121.37      127.96     10.29 o
  -1  -8   1       25.02       24.74      3.94 o
   0  -8   1       17.62       18.40      1.01 o
   1  -8   1      229.01      246.94     14.12 o
   2  -8   1      353.40      353.14      3.57 o
   3  -8   1      250.92      238.17      8.77 o
   4  -8   1       85.76       88.32      1.97 o
   5  -8   1       44.38       42.35      6.53 o
  -5  -7   1        8.51        8.89      1.24 o
  -4  -7   1       56.03       55.65      1.96 o
  -3  -7   1      494.20      519.53      4.78 o
  -2  -7   1      584.78      630.71      4.08 o
  -1  -7   1      204.56      209.19      5.24 o
   0  -7   1      156.72      154.29      4.22 o
   1  -7   1      212.90      226.42      4.03 o
   2  -7   1      144.28      144.93      6.74 o
   3  -7   1       16.24       16.10      2.76 o
   4  -7   1      167.13      168.74     11.73 o
   5  -7   1      347.94      394.62      3.78 o
   6  -7   1      180.10      186.40      2.89 o
  -6  -6   1      203.60      195.38      3.00 o
  -5  -6   1       92.15       87.91      2.12 o
  -4  -6   1      102.94       98.57      2.17 o
  -3  -6   1      134.37      129.69      1.92 o
  -2  -6   1      232.21      243.49      5.66 o
  -1  -6   1      274.83      274.24      1.94 o
   0  -6   1      766.86      747.32     42.70 o
   1  -6   1     1254.76     1223.63      7.07 o
   2  -6   1      456.29      439.48      3.53 o
   3  -6   1       65.75       67.62      1.53 o
   4  -6   1       11.45       12.06      1.08 o
   5  -6   1      122.45      119.62      2.17 o
   6  -6   1      113.41      115.04      2.20 o
   7  -6   1      105.40      105.20      7.58 o
  -7  -5   1       42.81       42.09      1.84 o
  -6  -5   1       48.10       49.75      1.65 o
  -5  -5   1      266.64      259.41      3.18 o
  -4  -5   1      803.71      726.41      4.46 o
  -3  -5   1      971.87      929.66      4.53 o
  -2  -5   1       88.65       93.06      2.05 o
  -1  -5   1       62.80       64.91      0.84 o
   0  -5   1      508.67      548.00     10.56 o
   1  -5   1      973.16      913.85     20.75 o
   2  -5   1      590.98      539.50     42.43 o
   3  -5   1      516.44      502.88      3.32 o
   4  -5   1      842.50      877.80      3.13 o
   5  -5   1      211.39      207.67      3.65 o
   6  -5   1        6.86        8.35      0.72 o
   7  -5   1        0.67        0.65      0.41 o
  -7  -4   1      155.66      147.79      2.57 o
  -6  -4   1       24.11       19.55      1.15 o
  -5  -4   1       19.05       17.90      0.82 o
  -4  -4   1      513.16      478.77      6.73 o
  -3  -4   1     1106.95     1125.41      2.67 o
  -2  -4   1     1186.90     1203.08      5.35 o
  -1  -4   1      757.24      722.75     19.35 o
   0  -4   1     1673.38     1747.12      3.23 o
   1  -4   1      742.12      729.18      9.72 o
   2  -4   1       65.75       62.54      3.83 o
   3  -4   1       89.67       93.51      1.02 o
   4  -4   1      783.66      747.95      2.69 o
   5  -4   1      924.64      946.50     42.96 o
   6  -4   1      210.77      218.75      3.53 o
   7  -4   1       57.38       56.10      1.20 o
   8  -4   1       14.19       12.74      1.63 o
  -8  -3   1      101.87       98.62      2.31 o
  -7  -3   1      167.74      182.42      2.85 o
  -6  -3   1      331.27      321.20     11.00 o
  -5  -3   1      506.26      473.58     28.00 o
  -4  -3   1      504.70      487.68      7.52 o
  -3  -3   1      136.17      135.04      5.71 o
  -2  -3   1      113.03      126.90      6.03 o
  -1  -3   1     2475.01     2542.81      8.40 o
   0  -3   1     2995.09     2942.53     42.41 o
   1  -3   1     2503.37     2398.52      4.40 o
   2  -3   1      534.60      527.25      3.24 o
   3  -3   1      784.58      736.23     11.12 o
   4  -3   1      288.64      273.47      1.01 o
   5  -3   1       58.63       59.03      5.13 o
   6  -3   1      120.42      116.07     20.68 o
   7  -3   1      255.86      272.86      7.31 o
   8  -3   1      206.10      201.54      3.21 o
  -8  -2   1       49.62       45.42      1.60 o
  -7  -2   1       26.57       25.38      0.95 o
  -6  -2   1       41.28       46.12      1.05 o
  -5  -2   1     1048.07      974.71     27.43 o
  -4  -2   1     2143.79     2169.02      7.72 o
  -3  -2   1     1007.61      954.36     20.37 o
  -2  -2   1      217.26      193.14      2.30 o
  -1  -2   1      705.26      713.50      3.32 o
   0  -2   1     3625.56     3335.50     74.69 o
   1  -2   1      304.30      295.00      3.02 o
   2  -2   1      974.11      958.65     25.86 o
   3  -2   1     2168.64     2097.43     16.48 o
   4  -2   1     2282.49     2352.44      4.28 o
   5  -2   1      172.56      181.59      6.54 o
   6  -2   1        0.97        2.06      0.31 o
   7  -2   1       47.74       48.94      2.49 o
   8  -2   1       98.44      105.98      2.46 o
  -8  -1   1      199.98      201.88      3.81 o
  -7  -1   1       86.35       83.81      8.97 o
  -6  -1   1      113.06      116.58      1.37 o
  -5  -1   1      169.36      173.58      4.21 o
  -4  -1   1      681.15      668.56      9.09 o
  -3  -1   1      994.08      998.52      4.77 o
  -2  -1   1     2960.82     3006.66     18.04 o
  -1  -1   1     4007.49     4224.20    128.00 o
   1  -1   1     1308.19     1287.89      8.66 o
   2  -1   1      104.27       92.84      1.04 o
   3  -1   1     1104.08     1157.92      2.78 o
   4  -1   1      669.98      671.31      8.17 o
   5  -1   1      774.63      806.31      2.79 o
   6  -1   1      429.82      442.33      4.01 o
   7  -1   1      194.05      206.06      2.93 o
   8  -1   1       24.34       22.52      1.40 o
  -8   0   1       54.41       50.75      1.71 o
  -7   0   1      163.34      168.96      2.51 o
  -6   0   1      661.88      721.14     27.11 o
  -5   0   1     1496.30     1518.98     11.33 o
  -4   0   1      126.26      117.50      1.83 o
  -3   0   1        8.77       15.07      0.75 o
  -2   0   1      732.58      705.55      1.22 o
   1   0   1      896.36      973.47     16.26 o
   2   0   1     3219.99     3376.87      9.01 o
   3   0   1     1705.95     1815.09     13.03 o
   4   0   1      201.19      208.39      2.08 o
   5   0   1        3.05        1.82      0.49 o
   6   0   1      305.26      328.82      1.61 o
   7   0   1      427.24      464.21      8.48 o
   8   0   1      159.68      168.56      7.80 o
  -8   1   1       10.87       11.44      1.16 o
  -7   1   1        7.89       10.68      1.10 o
  -6   1   1      295.11      294.26     10.78 o
  -5   1   1     1041.56     1030.62     10.85 o
  -4   1   1     1646.45     1674.21     14.99 o
  -3   1   1      545.23      495.06      5.39 o
  -2   1   1     1929.54     1965.16      7.47 o
  -1   1   1     1321.42     1365.23      2.34 o
   0   1   1     1104.12     1064.47      1.84 o
   1   1   1      119.70      111.96      2.08 o
   2   1   1     1841.70     1924.73     13.01 o
   3   1   1     3172.37     3350.19     24.26 o
   4   1   1      888.13      869.77      7.62 o
   5   1   1      237.69      240.73      4.05 o
   6   1   1       43.00       50.52      5.14 o
   7   1   1       80.53       77.71      1.79 o
   8   1   1       41.58       37.63      1.40 o
  -8   2   1      105.41      104.18      2.41 o
  -7   2   1      163.74      167.74      2.64 o
  -6   2   1      279.24      270.57     14.77 o
  -5   2   1       78.23       83.07      6.10 o
  -4   2   1       10.47       10.22      0.82 o
  -3   2   1     1703.31     1697.97     25.93 o
  -2   2   1     3974.27     3859.37    127.24 o
  -1   2   1     3972.92     3902.04     36.96 o
   0   2   1      207.55      212.43      2.36 o
   1   2   1      828.95      845.40     23.25 o
   2   2   1     1111.25     1068.24      2.15 o
   3   2   1      369.58      358.41      4.83 o
   4   2   1      200.56      193.35      3.61 o
   5   2   1      547.89      550.42      6.35 o
   6   2   1      715.69      741.37      4.44 o
   7   2   1      109.88      111.54      2.13 o
   8   2   1        7.84        6.71      1.12 o
  -8   3   1       12.97        8.36      0.82 o
  -7   3   1      281.86      294.64      3.67 o
  -6   3   1      710.25      691.94      6.47 o
  -5   3   1      461.44      457.39     24.49 o
  -4   3   1       52.30       49.20      4.55 o
  -3   3   1      162.24      161.83      4.70 o
  -2   3   1     1270.28     1302.51     17.47 o
  -1   3   1      700.50      707.73      3.81 o
   0   3   1      893.65      865.53     15.44 o
   1   3   1     1763.98     1724.83     24.67 o
   2   3   1     2845.23     2865.90     43.16 o
   3   3   1      427.33      422.27      7.27 o
   4   3   1        3.69        6.21      0.77 o
   5   3   1       58.73       56.41      1.42 o
   6   3   1      258.24      237.80      2.86 o
   7   3   1      212.89      198.92      2.79 o
  -8   4   1       16.96       20.22      2.02 o
  -7   4   1       40.16       40.82      1.07 o
  -6   4   1      137.44      125.90      1.79 o
  -5   4   1      153.90      149.38      1.53 o
  -4   4   1      777.02      768.39      5.75 o
  -3   4   1     1597.30     1614.82     13.92 o
  -2   4   1      845.44      882.72     28.48 o
  -1   4   1       39.63       38.68      2.89 o
   0   4   1       28.98       32.39      0.62 o
   1   4   1     1052.37      993.96     13.21 o
   2   4   1      960.01      958.21      7.58 o
   3   4   1      607.33      617.78      3.73 o
   4   4   1      351.41      349.73      3.12 o
   5   4   1      326.56      314.49      3.22 o
   6   4   1       67.89       56.55      1.82 o
   7   4   1        6.69        5.29      1.01 o
  -7   5   1      203.96      203.34      2.39 o
  -6   5   1       42.77       40.37      1.09 o
  -5   5   1        0.22        3.93      2.79 o
  -4   5   1       52.01       55.72      1.08 o
  -3   5   1      961.40      969.98     10.37 o
  -2   5   1     1007.62      981.41     12.11 o
  -1   5   1      450.86      397.91     17.69 o
   0   5   1      529.14      485.93     23.48 o
   1   5   1      676.43      655.78      4.15 o
   2   5   1      218.52      216.17      2.64 o
   3   5   1        0.92        1.59      0.53 o
   4   5   1      177.23      171.85      2.62 o
   5   5   1      432.03      442.66      4.15 o
   6   5   1      247.17      228.74      3.31 o
  -7   6   1      114.06      113.77      1.80 o
  -6   6   1      162.17      161.88      9.97 o
  -5   6   1      131.73      125.29      5.39 o
  -4   6   1      247.95      249.25     19.53 o
  -3   6   1      110.87      114.80      6.84 o
  -2   6   1       31.07       33.29      1.52 o
  -1   6   1       76.24       75.17      4.87 o
   0   6   1      756.22      697.87     30.57 o
   1   6   1     1015.84     1041.28      3.74 o
   2   6   1      293.01      298.79      3.78 o
   3   6   1       65.93       64.21      1.86 o
   4   6   1       50.47       46.31      1.80 o
   5   6   1       88.26       80.65      2.33 o
  -6   7   1        1.68        1.26      0.40 o
  -5   7   1       91.97       99.58      2.34 o
  -4   7   1      454.63      492.12     21.38 o
  -3   7   1      464.98      519.94      8.40 o
  -2   7   1       36.68       29.93      3.53 o
  -1   7   1       27.15       25.18      0.95 o
   0   7   1      165.87      158.39      7.90 o
   1   7   1      215.07      227.96     12.01 o
   2   7   1       78.36       81.17      1.53 o
   3   7   1      147.36      156.19     10.02 o
   4   7   1      290.19      311.96      4.19 o
  -4   8   1       53.92       55.12      4.01 o
  -3   8   1       76.24       76.55      1.56 o
  -2   8   1      137.41      130.04      2.75 o
  -1   8   1      256.18      271.40      5.96 o
   0   8   1      324.62      355.18      2.78 o
   1   8   1       57.68       59.63      1.42 o
   2   8   1        2.79        1.87      0.47 o
  -2  -9   2       18.94       18.11      1.78 o
  -1  -9   2        6.45        6.54      0.59 o
   0  -9   2      170.48      163.88      4.65 o
   1  -9   2      464.48      517.09     20.60 o
   2  -9   2      207.10      206.95      2.19 o
   3  -9   2        6.79        6.60      0.71 o
  -4  -8   2      275.67      296.62      4.06 o
  -3  -8   2      330.86      381.90      4.61 o
  -2  -8   2      127.75      116.91      2.46 o
  -1  -8   2       19.32       22.05      0.88 o
   0  -8   2       97.79       99.93      1.41 o
   1  -8   2      153.31      153.75      5.37 o
   2  -8   2      123.21      117.21      5.78 o
   3  -8   2      191.14      172.44      3.76 o
   4  -8   2      242.59      253.97      7.26 o
   5  -8   2      128.20      125.77      1.84 o
  -5  -7   2       48.96       40.87      1.86 o
  -4  -7   2      185.49      181.95      3.04 o
  -3  -7   2      185.03      186.62      2.96 o
  -2  -7   2       93.99       98.20      4.02 o
  -1  -7   2      619.17      621.16     23.29 o
   0  -7   2     1016.17     1071.85     22.51 o
   1  -7   2      272.20      269.99      7.07 o
   2  -7   2       14.80        8.12      0.73 o
   3  -7   2       13.49       15.09      1.26 o
   4  -7   2      349.45      374.92     13.57 o
   5  -7   2      274.68      284.33      3.18 o
   6  -7   2       79.35       76.43      2.12 o
  -6  -6   2      101.28       95.73      2.38 o
  -5  -6   2      372.75      387.87      4.03 o
  -4  -6   2      456.39      461.26      3.95 o
  -3  -6   2       61.33       64.47      1.01 o
  -2  -6   2        2.59        5.58      0.40 o
  -1  -6   2      247.32      248.88      6.46 o
   0  -6   2     1445.49     1445.63     46.38 o
   1  -6   2      861.22      887.66      7.09 o
   2  -6   2      374.58      369.04      5.24 o
   3  -6   2      207.81      196.91      2.34 o
   4  -6   2      179.71      168.44      2.42 o
   5  -6   2       33.04       32.50      1.51 o
   6  -6   2       12.07       11.82      1.00 o
   7  -6   2       84.13       75.82      2.01 o
  -7  -5   2        1.09        1.74      0.85 o
  -6  -5   2       61.79       55.31      1.70 o
  -5  -5   2      420.38      407.03      3.70 o
  -4  -5   2      728.31      745.30      4.34 o
  -3  -5   2      372.73      359.27      5.99 o
  -2  -5   2      529.80      562.32      3.01 o
  -1  -5   2     1217.25     1244.61      5.68 o
   0  -5   2      199.27      204.93      7.86 o
   1  -5   2        5.11        7.11      0.45 o
   2  -5   2      254.41      238.18      4.53 o
   3  -5   2     1893.03     1959.73      5.66 o
   4  -5   2      927.86     1002.19      4.56 o
   5  -5   2       78.02       66.84      1.50 o
   6  -5   2        4.17        4.99      0.74 o
   7  -5   2       40.38       37.61      1.69 o
  -7  -4   2      108.01      101.20      2.19 o
  -6  -4   2      155.65      139.79      2.38 o
  -5  -4   2      361.81      358.78      2.70 o
  -4  -4   2       80.47       85.55      2.48 o
  -3  -4   2       63.81       73.08      1.33 o
  -2  -4   2     1198.94     1217.48      8.90 o
  -1  -4   2     4441.66     4421.46     82.20 o
   0  -4   2     2462.87     2625.92      3.67 o
   1  -4   2        7.08       11.26      1.40 o
   2  -4   2       67.56       61.02      0.59 o
   3  -4   2      491.87      486.88      3.85 o
   4  -4   2      669.63      626.71      6.73 o
   5  -4   2      165.13      157.41      3.99 o
   6  -4   2      235.70      238.07      2.04 o
   7  -4   2      212.30      212.23      8.53 o
   8  -4   2       50.93       49.70      1.22 o
  -8  -3   2       10.41       11.43      1.27 o
  -7  -3   2      101.79       95.44      2.30 o
  -6  -3   2      740.85      764.20      3.17 o
  -5  -3   2      868.14      834.63     27.06 o
  -4  -3   2      320.33      323.39      4.21 o
  -3  -3   2       36.51       40.34      0.38 o
  -2  -3   2      919.58      978.95      4.02 o
  -1  -3   2     1182.11     1227.82      2.33 o
   0  -3   2      717.79      724.72      1.89 o
   1  -3   2     1830.26     1869.50      3.35 o
   2  -3   2     3152.84     3163.75     70.55 o
   3  -3   2     1603.85     1603.66      9.94 o
   4  -3   2        7.50        9.28      1.28 o
   5  -3   2        4.25        5.59      1.01 o
   6  -3   2      159.26      168.36     16.72 o
   7  -3   2      298.30      328.36      4.95 o
   8  -3   2       78.22       74.61      2.95 o
  -8  -2   2       27.19       23.26      2.87 o
  -7  -2   2       36.40       36.28      1.03 o
  -6  -2   2      239.27      238.57      4.20 o
  -5  -2   2      503.37      504.80      9.74 o
  -4  -2   2      350.68      326.47      4.72 o
  -3  -2   2     2051.50     2070.41     22.43 o
  -2  -2   2     4539.96     4639.56     72.47 o
  -1  -2   2     2136.18     2232.57      7.08 o
   0  -2   2      899.08      979.22     17.45 o
   1  -2   2       21.29       27.23      0.35 o
   2  -2   2     3444.00     3421.99     50.46 o
   3  -2   2     3199.75     3177.04     15.42 o
   4  -2   2      563.31      563.73      2.11 o
   5  -2   2       80.98       85.77      3.82 o
   6  -2   2      286.71      286.79     18.76 o
   7  -2   2       86.47       91.92      4.05 o
   8  -2   2       12.18       13.36      1.60 o
  -8  -1   2      125.41      122.05      2.46 o
  -7  -1   2      445.69      465.20      5.45 o
  -6  -1   2      396.99      400.79     29.74 o
  -5  -1   2       47.16       54.24      0.89 o
  -4  -1   2       22.56       28.21      0.79 o
  -3  -1   2      869.58      860.82      5.31 o
  -2  -1   2     6137.57     6242.70    152.37 o
  -1  -1   2     2494.75     2632.65     16.95 o
   0  -1   2     2376.33     2408.19      8.76 o
   1  -1   2     1053.20     1089.54      7.91 o
   2  -1   2     1373.96     1378.44      6.79 o
   3  -1   2      124.70      116.59      1.82 o
   4  -1   2      104.26      120.55      0.94 o
   5  -1   2      701.54      733.52     15.06 o
   6  -1   2      642.08      708.64      3.81 o
   7  -1   2      196.85      198.12      1.76 o
   8  -1   2        8.41        6.89      0.82 o
  -8   0   2       30.68       30.39      1.55 o
  -7   0   2      260.58      272.60      2.95 o
  -6   0   2      811.90      794.28      4.33 o
  -5   0   2      475.50      451.22     18.23 o
  -4   0   2      518.41      488.15      7.56 o
  -3   0   2     1792.49     1827.03      4.03 o
  -2   0   2      478.62      460.51      3.49 o
  -1   0   2        5.27        6.90      1.05 o
   0   0   2      413.95      436.62     10.09 o
   1   0   2    10696.24    11132.07     48.45 o
   2   0   2     4669.85     4983.55     45.41 o
   3   0   2      269.03      268.35      3.06 o
   4   0   2        5.16        2.81      0.65 o
   5   0   2      289.25      287.25      3.14 o
   6   0   2      416.07      418.83      8.42 o
   7   0   2       68.46       67.79      1.87 o
   8   0   2       46.98       45.15      1.54 o
  -8   1   2       61.35       61.12      1.90 o
  -7   1   2       99.20      105.76      2.19 o
  -6   1   2       31.23       29.71      1.17 o
  -5   1   2      193.39      188.59      2.16 o
  -4   1   2     1119.57     1058.23     30.84 o
  -3   1   2     3949.84     3874.59     74.11 o
  -2   1   2     2501.36     2496.00     11.79 o
  -1   1   2        7.59        8.54      1.91 o
   0   1   2      226.42      212.26      1.60 o
   1   1   2      926.24      955.92     16.26 o
   2   1   2     2109.69     2124.33      9.21 o
   3   1   2      635.75      643.16      3.63 o
   4   1   2      821.57      810.12      3.23 o
   5   1   2      623.90      656.36      9.02 o
   6   1   2      179.69      188.56      6.14 o
   7   1   2        8.05        8.27      0.93 o
   8   1   2       10.50        9.58      1.15 o
  -8   2   2      241.30      230.01      3.19 o
  -7   2   2      344.93      321.26      3.50 o
  -6   2   2      162.75      151.39     16.21 o
  -5   2   2        5.14        7.32      0.35 o
  -4   2   2      402.53      419.92      3.71 o
  -3   2   2      927.70      896.44      3.89 o
  -2   2   2      957.44      993.40      3.24 o
  -1   2   2     1440.35     1476.30      2.06 o
   0   2   2     3617.72     3454.06     57.11 o
   1   2   2     2446.45     2595.63      7.55 o
   2   2   2        2.07        3.62      1.36 o
   3   2   2        4.07        4.83      0.25 o
   4   2   2      448.59      442.12      2.12 o
   5   2   2      979.87      988.48     18.88 o
   6   2   2      194.11      201.43      5.23 o
   7   2   2       41.27       42.42      1.44 o
  -8   3   2       28.45       25.54      1.63 o
  -7   3   2      143.81      135.59      2.57 o
  -6   3   2      258.74      244.72      8.89 o
  -5   3   2      646.16      664.71     10.88 o
  -4   3   2      818.73      816.92      7.60 o
  -3   3   2      622.41      626.09      8.90 o
  -2   3   2        1.54        0.90      0.27 o
  -1   3   2      128.60      138.37      1.64 o
   0   3   2     1905.51     1893.44     19.21 o
   1   3   2     2701.05     2701.87     18.83 o
   2   3   2      874.50      835.00      2.67 o
   3   3   2      121.67      115.33      7.39 o
   4   3   2      334.41      336.64      8.24 o
   5   3   2      159.94      159.69      9.58 o
   6   3   2       49.09       40.55      1.41 o
   7   3   2       28.74       25.66      1.59 o
  -8   4   2       53.25       52.88      1.86 o
  -7   4   2        7.99        8.77      2.46 o
  -6   4   2        3.00        5.01      0.50 o
  -5   4   2      198.32      205.51      1.79 o
  -4   4   2     1098.15     1111.31      4.72 o
  -3   4   2      809.96      840.02     10.61 o
  -2   4   2      480.90      480.80      3.93 o
  -1   4   2      411.24      379.25      4.14 o
   0   4   2      598.78      601.31      9.26 o
   1   4   2      118.85      113.48      2.04 o
   2   4   2      111.71       98.13      1.13 o
   3   4   2      674.07      661.29      3.83 o
   4   4   2      805.07      837.22     31.80 o
   5   4   2      224.23      217.27      2.81 o
   6   4   2        5.98        4.34      0.56 o
  -7   5   2      118.65      113.72      2.35 o
  -6   5   2       73.53       75.21      4.30 o
  -5   5   2       70.33       77.53      5.21 o
  -4   5   2      100.45       98.33      2.64 o
  -3   5   2       98.17       96.40      1.86 o
  -2   5   2      222.57      207.45      3.47 o
  -1   5   2     1304.02     1262.75     14.48 o
   0   5   2     1226.61     1219.41     12.87 o
   1   5   2      253.82      252.18      6.00 o
   2   5   2        0.65        0.99      0.30 o
   3   5   2      119.59      120.10      8.54 o
   4   5   2      295.98      303.55      3.68 o
   5   5   2      122.02      117.47      2.42 o
  -6   6   2      151.98      156.01      1.97 o
  -5   6   2      392.27      429.60      2.90 o
  -4   6   2      221.80      227.08     10.18 o
  -3   6   2       24.12       23.89      2.61 o
  -2   6   2       34.04       30.34      0.98 o
  -1   6   2      197.72      180.44      5.17 o
   0   6   2      383.68      432.50     19.97 o
   1   6   2      230.94      239.19      3.17 o
   2   6   2      366.91      372.95      3.88 o
   3   6   2      296.07      289.27      3.72 o
   4   6   2       88.96       82.29      2.35 o
   5   6   2        4.49        4.99      0.97 o
  -5   7   2       79.10       77.82      2.04 o
  -4   7   2      181.54      170.88     11.10 o
  -3   7   2      171.91      172.83      6.71 o
  -2   7   2      283.46      306.81     14.72 o
  -1   7   2      270.32      274.17     10.09 o
   0   7   2       28.50       25.37      1.02 o
   1   7   2        2.28        2.96      1.30 o
   2   7   2       87.44       85.49      1.46 o
   3   7   2      327.17      348.75      4.55 o
  -3   8   2       21.92       20.20      1.24 o
  -2   8   2      149.68      150.69      9.37 o
  -1   8   2      282.65      310.90      4.29 o
   0   8   2      152.07      156.53     13.14 o
   1   8   2       52.62       47.06      1.43 o
  -3  -9   3       56.72       56.82      2.28 o
  -2  -9   3        3.11        2.26      1.03 o
  -1  -9   3       53.95       49.74      7.40 o
   0  -9   3      187.32      182.84     14.08 o
   1  -9   3      197.53      195.21      4.81 o
   2  -9   3      107.85      103.59      7.96 o
   3  -9   3      138.40      151.40      2.79 o
  -4  -8   3      172.26      171.94      2.97 o
  -3  -8   3      218.37      218.78      3.13 o
  -2  -8   3      224.07      229.63      3.16 o
  -1  -8   3      227.95      225.60      2.57 o
   0  -8   3      127.79      129.60      1.60 o
   1  -8   3       10.20       10.24      0.64 o
   2  -8   3       60.90       56.14      1.16 o
   3  -8   3      218.84      214.87     20.85 o
   4  -8   3      281.63      317.08      3.63 o
   5  -8   3       93.11       81.34      2.06 o
  -5  -7   3      136.57      136.39      2.73 o
  -4  -7   3       69.03       71.83      2.09 o
  -3  -7   3        9.03       10.62      1.36 o
  -2  -7   3      263.08      251.08     21.01 o
  -1  -7   3      965.73      975.35     29.96 o
   0  -7   3      623.55      624.02     27.76 o
   1  -7   3      139.07      142.73      1.57 o
   2  -7   3       71.59       68.14      1.05 o
   3  -7   3      177.48      165.45      4.13 o
   4  -7   3       46.69       40.44      2.66 o
   5  -7   3       44.50       35.88      1.39 o
   6  -7   3      105.69       90.65      2.05 o
  -6  -6   3      155.92      149.02      2.60 o
  -5  -6   3      499.74      545.71      4.47 o
  -4  -6   3      287.16      272.73      2.82 o
  -3  -6   3      115.05      117.17      1.26 o
  -2  -6   3      123.01      129.81      3.84 o
  -1  -6   3      423.96      458.83     15.14 o
   0  -6   3      332.79      329.53      4.54 o
   1  -6   3      315.82      312.04      1.50 o
   2  -6   3      848.48      857.74     16.74 o
   3  -6   3      684.62      664.18     29.80 o
   4  -6   3      158.39      151.68      2.23 o
   5  -6   3        0.22        0.12      0.32 o
   6  -6   3       21.86       17.66      1.04 o
   7  -6   3       57.98       59.10      1.93 o
  -7  -5   3       33.36       32.03      1.81 o
  -6  -5   3      132.33      118.14      2.31 o
  -5  -5   3      163.88      165.84      2.49 o
  -4  -5   3      203.97      207.91      2.81 o
  -3  -5   3      574.67      594.77     20.05 o
  -2  -5   3     1851.63     1877.74     10.87 o
  -1  -5   3      827.21      790.79     20.11 o
   0  -5   3       44.19       49.74      2.78 o
   1  -5   3       44.39       52.76      0.61 o
   2  -5   3      654.88      638.68      5.59 o
   3  -5   3      758.02      703.86      3.52 o
   4  -5   3      286.61      280.36      2.74 o
   5  -5   3      281.04      317.45      3.05 o
   6  -5   3      161.62      166.75      2.43 o
   7  -5   3       38.93       39.03      1.62 o
  -7  -4   3      171.03      164.25      2.58 o
  -6  -4   3      452.54      447.96      9.38 o
  -5  -4   3      216.96      215.20      3.81 o
  -4  -4   3        4.98        6.54      0.44 o
  -3  -4   3      212.34      213.94      4.47 o
  -2  -4   3     1449.62     1485.98     15.62 o
  -1  -4   3     2244.02     2376.16      3.65 o
   0  -4   3      577.02      584.03     10.82 o
   1  -4   3      994.11      957.50     12.73 o
   2  -4   3      930.85      932.43     10.65 o
   3  -4   3      208.91      200.97      1.55 o
   4  -4   3        6.69        5.42      0.46 o
   5  -4   3      131.34      123.04      1.97 o
   6  -4   3      473.11      516.45      3.61 o
   7  -4   3      190.31      214.34      2.78 o
  -8  -3   3        8.54        8.93      0.85 o
  -7  -3   3      195.87      191.33      2.72 o
  -6  -3   3      414.38      426.31      4.11 o
  -5  -3   3      464.80      493.04      2.37 o
  -4  -3   3      525.76      540.78     11.88 o
  -3  -3   3     1058.53     1026.46      8.51 o
  -2  -3   3      994.35     1043.09      6.57 o
  -1  -3   3       19.31       21.03      1.53 o
   0  -3   3      349.81      350.70      5.42 o
   1  -3   3     2145.20     2153.13     13.12 o
   2  -3   3     3291.69     3071.01     15.36 o
   3  -3   3      587.29      580.64      6.65 o
   4  -3   3      137.35      130.43     10.21 o
   5  -3   3      123.48      111.94      1.83 o
   6  -3   3       85.61       84.40      1.78 o
   7  -3   3       46.36       43.82      1.39 o
  -8  -2   3       78.75       80.40      1.41 o
  -7  -2   3      161.44      173.55      6.67 o
  -6  -2   3      185.73      179.89      1.74 o
  -5  -2   3       11.04       14.52      0.57 o
  -4  -2   3      450.35      442.02      3.25 o
  -3  -2   3     3034.30     3057.26      4.11 o
  -2  -2   3     3912.92     4053.65     53.48 o
  -1  -2   3      608.75      589.57      2.65 o
   0  -2   3       17.66       15.62      0.34 o
   1  -2   3     1386.98     1497.75      2.40 o
   2  -2   3      809.04      815.93     14.51 o
   3  -2   3      421.45      378.84      5.40 o
   4  -2   3      469.97      461.79     23.15 o
   5  -2   3     1029.87     1080.42     11.30 o
   6  -2   3      307.75      321.26      1.83 o
   7  -2   3        3.42        3.74      0.83 o
   8  -2   3        1.09        2.13      0.62 o
  -8  -1   3      170.65      173.75      2.68 o
  -7  -1   3      477.22      491.40      3.99 o
  -6  -1   3      235.97      226.40     10.85 o
  -5  -1   3      157.42      156.21      5.21 o
  -4  -1   3      218.45      196.23      1.25 o
  -3  -1   3     1098.50     1055.87     12.78 o
  -2  -1   3      587.31      594.58      6.72 o
  -1  -1   3     1070.17      954.58     36.86 o
   0  -1   3     4152.18     4096.50     38.85 o
   1  -1   3     3987.82     4219.01     39.22 o
   2  -1   3      712.85      756.65      5.98 o
   3  -1   3        3.51        2.50      0.23 o
   4  -1   3      206.11      208.13      1.08 o
   5  -1   3      442.38      458.29      8.49 o
   6  -1   3      376.03      379.94     13.71 o
   7  -1   3      110.80      113.09      2.05 o
  -8   0   3       79.22       72.71      1.98 o
  -7   0   3      168.66      155.77      2.56 o
  -6   0   3      157.98      152.83      2.44 o
  -5   0   3      382.61      373.67      2.99 o
  -4   0   3     2529.05     2427.05     22.40 o
  -3   0   3     1771.42     1735.83     28.13 o
  -2   0   3       74.31       79.44      1.87 o
  -1   0   3      248.80      249.30      3.70 o
   0   0   3     2188.38     2158.05      4.26 o
   1   0   3     4152.62     4183.49    158.19 o
   2   0   3      970.36      989.57      2.42 o
   3   0   3      588.77      595.23      1.81 o
   4   0   3      637.86      661.71      6.25 o
   5   0   3      367.77      367.62      5.32 o
   6   0   3        0.86        4.01      1.70 o
   7   0   3       17.30       17.21      0.83 o
  -8   1   3      170.65      163.23      2.83 o
  -7   1   3       69.99       60.21      1.83 o
  -6   1   3        6.23        5.60      0.53 o
  -5   1   3      171.35      160.93      8.16 o
  -4   1   3      981.48      976.76      7.24 o
  -3   1   3     2163.93     2233.11      4.93 o
  -2   1   3      822.86      871.56     14.72 o
  -1   1   3     1774.43     1918.99      8.87 o
   0   1   3     1521.31     1505.31      5.17 o
   1   1   3      480.62      500.16     11.49 o
   2   1   3       12.09       17.70      0.45 o
   3   1   3      334.97      325.73      4.19 o
   4   1   3     1417.15     1393.61     29.94 o
   5   1   3      624.88      623.27      6.09 o
   6   1   3       91.69       91.97      1.36 o
   7   1   3        5.78        6.89      0.61 o
  -8   2   3      151.15      133.86      2.43 o
  -7   2   3      163.34      142.61      2.49 o
  -6   2   3      153.20      137.32      2.25 o
  -5   2   3      527.09      543.65      2.50 o
  -4   2   3      543.93      542.04      6.19 o
  -3   2   3        1.70        2.72      0.49 o
  -2   2   3       93.23       96.84      1.35 o
  -1   2   3     2308.20     2400.08     17.69 o
   0   2   3     4867.71     4943.13     25.45 o
   1   2   3      669.13      681.94      4.53 o
   2   2   3       57.85       57.03      3.64 o
   3   2   3      252.17      235.47      1.57 o
   4   2   3      395.62      392.35     16.45 o
   5   2   3      126.11      116.50      6.07 o
   6   2   3       60.40       56.47      3.55 o
   7   2   3      176.80      163.82      2.48 o
  -8   3   3       29.82       24.77      1.62 o
  -7   3   3        7.99        8.26      1.20 o
  -6   3   3      168.46      161.94     12.88 o
  -5   3   3      784.59      846.06     56.77 o
  -4   3   3     1103.68     1148.58     18.09 o
  -3   3   3      236.74      227.19      1.59 o
  -2   3   3       31.88       31.10      0.94 o
  -1   3   3      589.30      543.88      2.14 o
   0   3   3      672.06      687.02      9.28 o
   1   3   3      409.94      424.41      5.27 o
   2   3   3      442.14      401.99      5.34 o
   3   3   3     1184.87     1159.24      3.57 o
   4   3   3      464.06      463.40     13.95 o
   5   3   3       12.92       12.04      1.95 o
   6   3   3        0.91        1.53      0.89 o
  -7   4   3       19.09       20.94      1.52 o
  -6   4   3       45.54       50.35      1.11 o
  -5   4   3      217.59      231.44     10.72 o
  -4   4   3      125.10      112.44      9.39 o
  -3   4   3      297.47      318.02      5.47 o
  -2   4   3     1192.47     1183.19     12.34 o
  -1   4   3     1469.78     1475.25      3.88 o
   0   4   3      203.46      204.65     15.66 o
   1   4   3       21.25       12.39      0.80 o
   2   4   3      182.37      172.80      5.22 o
   3   4   3      602.61      598.84      7.58 o
   4   4   3      392.05      396.31      2.74 o
   5   4   3       71.97       67.09      1.34 o
   6   4   3       77.69       71.55      1.86 o
  -7   5   3       78.12       82.48      2.32 o
  -6   5   3      276.24      308.53      2.48 o
  -5   5   3      202.05      219.06      2.02 o
  -4   5   3       14.32       13.28      1.19 o
  -3   5   3        2.65        0.49      0.24 o
  -2   5   3      380.95      404.90     12.04 o
  -1   5   3     1008.69     1004.86     32.81 o
   0   5   3      459.58      471.31     16.37 o
   1   5   3      166.75      161.61      7.45 o
   2   5   3      246.25      239.40      3.99 o
   3   5   3      241.70      260.78     19.33 o
   4   5   3       11.94       14.19      1.02 o
   5   5   3       13.97       13.00      1.44 o
  -6   6   3      120.26      124.68      2.59 o
  -5   6   3      205.10      197.52      2.99 o
  -4   6   3      128.53      115.76      2.29 o
  -3   6   3      212.34      224.44      2.21 o
  -2   6   3      188.63      169.60      5.53 o
  -1   6   3       56.42       55.80      1.18 o
   0   6   3        3.34        2.85      0.46 o
   1   6   3      187.82      177.53      7.28 o
   2   6   3      578.50      625.20     31.40 o
   3   6   3      263.96      284.12      3.77 o
   4   6   3       28.03       34.58      1.99 o
  -5   7   3        3.06        2.55      0.82 o
  -4   7   3       17.20       16.73      1.05 o
  -3   7   3      237.41      236.96      4.99 o
  -2   7   3      549.24      612.19     13.87 o
  -1   7   3      127.61      117.92      7.39 o
   0   7   3        3.54        2.70      1.85 o
   1   7   3       29.41       26.74      1.35 o
   2   7   3      148.53      146.71      3.04 o
  -2   8   3       59.49       55.02      2.95 o
  -1   8   3       73.70       78.32      1.62 o
  -3  -9   4       64.85       58.43      2.09 o
  -2  -9   4      131.40      120.34      2.42 o
  -1  -9   4       69.20       59.79      1.80 o
   0  -9   4       10.85       11.10      1.02 o
   1  -9   4       50.91       53.05      1.76 o
   2  -9   4      284.18      300.98      3.37 o
   3  -9   4      280.68      267.75      3.27 o
  -4  -8   4       37.30       38.58      1.85 o
  -3  -8   4      268.46      284.59      3.45 o
  -2  -8   4      479.82      508.23      4.41 o
  -1  -8   4      301.46      306.77      8.25 o
   0  -8   4       34.47       33.30      2.40 o
   1  -8   4       39.23       41.40      1.25 o
   2  -8   4      109.12      110.68      2.16 o
   3  -8   4      105.70       90.38      1.82 o
   4  -8   4       92.77       80.27      2.02 o
   5  -8   4      108.39      104.61      2.34 o
  -5  -7   4       70.56       70.67      2.09 o
  -4  -7   4       24.33       22.10      1.21 o
  -3  -7   4      119.85      125.00      2.32 o
  -2  -7   4      342.15      349.04      3.62 o
  -1  -7   4      180.10      181.25      8.14 o
   0  -7   4      328.36      319.70      2.71 o
   1  -7   4      658.77      649.11     11.88 o
   2  -7   4      521.66      590.68      4.21 o
   3  -7   4       15.17       18.78      0.89 o
   4  -7   4        2.58        0.00      0.67 o
   5  -7   4       70.23       59.01      1.74 o
   6  -7   4      153.35      151.93      2.61 o
  -6  -6   4      107.93      115.31      2.44 o
  -5  -6   4      189.01      206.36      2.90 o
  -4  -6   4      440.68      448.99      7.46 o
  -3  -6   4      633.68      668.67     18.79 o
  -2  -6   4      248.30      247.08      2.79 o
  -1  -6   4       24.05       50.82     11.82 o
   0  -6   4       40.78       44.32      3.49 o
   1  -6   4      759.19      757.56      7.29 o
   2  -6   4      820.56      791.28      3.77 o
   3  -6   4      368.28      360.04      3.14 o
   4  -6   4      104.66      102.43      1.91 o
   5  -6   4       95.05       97.36      1.96 o
   6  -6   4       38.90       35.34      1.41 o
  -7  -5   4      138.41      146.93      2.86 o
  -6  -5   4       16.84       17.29      0.73 o
  -5  -5   4       18.01       19.76      0.69 o
  -4  -5   4      286.37      284.70      6.67 o
  -3  -5   4     1170.21     1162.07     32.84 o
  -2  -5   4      885.42      907.68      9.51 o
  -1  -5   4      368.78      361.05     18.20 o
   0  -5   4      661.33      653.23      9.70 o
   1  -5   4      472.11      449.13      2.87 o
   2  -5   4      117.48      114.57      1.64 o
   3  -5   4       14.93       16.91      3.40 o
   4  -5   4      449.35      454.17      3.41 o
   5  -5   4      585.32      630.73      4.00 o
   6  -5   4      149.22      156.67      2.37 o
   7  -5   4        4.20        3.77      0.68 o
  -7  -4   4      213.70      225.78     13.90 o
  -6  -4   4      339.28      366.01     12.49 o
  -5  -4   4      190.39      195.79      8.04 o
  -4  -4   4      321.52      326.26      2.02 o
  -3  -4   4      241.18      253.50      6.23 o
  -2  -4   4      193.64      209.72      3.35 o
  -1  -4   4      506.07      520.52      4.94 o
   0  -4   4     2090.93     2129.28     13.59 o
   1  -4   4     2431.31     2432.45      7.78 o
   2  -4   4      342.73      310.66      5.51 o
   3  -4   4       18.46       20.12      1.64 o
   4  -4   4       77.16       71.23      5.70 o
   5  -4   4      298.39      311.77      2.86 o
   6  -4   4      108.89      119.80      2.15 o
   7  -4   4       63.77       63.81      1.74 o
  -8  -3   4       39.25       37.78      1.38 o
  -7  -3   4       24.11       26.44      2.84 o
  -6  -3   4       75.70       76.02      1.79 o
  -5  -3   4      742.16      784.32     31.30 o
  -4  -3   4     1493.44     1513.19     57.53 o
  -3  -3   4      980.79     1018.26     26.08 o
  -2  -3   4       24.97       29.11      1.36 o
  -1  -3   4      299.97      302.88      5.75 o
   0  -3   4     1105.64     1051.33      2.25 o
   1  -3   4     1047.88      982.26      9.67 o
   2  -3   4      490.84      537.55      8.28 o
   3  -3   4      760.74      734.32     29.30 o
   4  -3   4      985.40      965.58     20.87 o
   5  -3   4      134.43      131.90      5.16 o
   6  -3   4        2.16        2.90      0.56 o
   7  -3   4        8.40        8.01      0.68 o
  -8  -2   4      179.79      177.59      2.88 o
  -7  -2   4      153.31      149.80      1.75 o
  -6  -2   4       22.12       24.17      2.51 o
  -5  -2   4       76.31       76.73      4.30 o
  -4  -2   4      789.31      778.85      4.57 o
  -3  -2   4      992.43      978.61     18.07 o
  -2  -2   4     1414.15     1396.46     19.79 o
  -1  -2   4     1431.97     1361.37     11.28 o
   0  -2   4     2349.94     2375.98     31.75 o
   1  -2   4      217.29      223.13      1.14 o
   2  -2   4        0.42        2.86      0.32 o
   3  -2   4      352.94      350.84      5.88 o
   4  -2   4     1122.01     1156.92     11.93 o
   5  -2   4      549.22      573.37      3.67 o
   6  -2   4       48.66       50.97      1.06 o
   7  -2   4       52.88       52.86      1.59 o
  -8  -1   4       83.61       77.49      2.14 o
  -7  -1   4      214.03      208.28      2.91 o
  -6  -1   4      585.84      614.92      4.31 o
  -5  -1   4      641.81      660.03      3.83 o
  -4  -1   4      204.20      214.66      2.13 o
  -3  -1   4       33.62       35.47      1.31 o
  -2  -1   4      363.17      375.85     21.94 o
  -1  -1   4     3231.99     3234.75     44.62 o
   0  -1   4     2270.38     2312.60     10.41 o
   1  -1   4     1179.93     1228.57     10.02 o
   2  -1   4      370.47      382.97      1.09 o
   3  -1   4      586.90      554.82      2.72 o
   4  -1   4      232.78      228.10      2.65 o
   5  -1   4       32.44       35.32      2.19 o
   6  -1   4       93.76       98.09      4.62 o
   7  -1   4      169.44      176.52     12.59 o
  -8   0   4       17.41       14.55      1.03 o
  -7   0   4        9.84        8.80      0.75 o
  -6   0   4      109.02      107.04      2.05 o
  -5   0   4     1221.38     1175.09      4.93 o
  -4   0   4     1401.05     1319.24      8.05 o
  -3   0   4      422.32      425.25      7.48 o
  -2   0   4      308.07      272.27     10.31 o
  -1   0   4      863.26      878.97      2.02 o
   0   0   4      949.93      989.99     11.51 o
   1   0   4       93.10       94.93      1.94 o
   2   0   4     1041.99     1040.11      2.34 o
   3   0   4     1777.03     1814.61      9.05 o
   4   0   4      707.06      694.40     17.52 o
   5   0   4       10.35       13.16      1.78 o
   6   0   4        8.98       11.78      0.92 o
   7   0   4       92.17       92.06      2.33 o
  -8   1   4      184.41      184.63      3.15 o
  -7   1   4       97.00      101.05      2.23 o
  -6   1   4       82.00       81.05      1.83 o
  -5   1   4       51.52       47.82      1.81 o
  -4   1   4      320.45      319.95      2.37 o
  -3   1   4      749.32      760.48     12.29 o
  -2   1   4     1979.63     2055.82     11.57 o
  -1   1   4     2012.03     2071.58     11.68 o
   0   1   4      523.10      516.98      3.72 o
   1   1   4      104.54      104.02      1.09 o
   2   1   4      149.69      148.84      1.10 o
   3   1   4      701.18      698.87      2.47 o
   4   1   4      306.46      281.84     11.94 o
   5   1   4      215.36      199.14      8.24 o
   6   1   4      169.15      162.82      3.40 o
   7   1   4       98.00      101.14      2.41 o
  -8   2   4       29.31       29.50      1.90 o
  -7   2   4      211.59      234.69      3.18 o
  -6   2   4      556.52      588.30      4.20 o
  -5   2   4      549.18      561.22     13.03 o
  -4   2   4        7.69       11.26      0.35 o
  -3   2   4       44.03       51.29      1.05 o
  -2   2   4      631.58      632.21     22.42 o
  -1   2   4     1367.82     1440.16      9.08 o
   0   2   4      660.72      653.30     10.25 o
   1   2   4      581.30      563.54     10.73 o
   2   2   4     1170.44     1140.90     28.56 o
   3   2   4      320.67      296.08      3.77 o
   4   2   4       10.65       12.69      1.22 o
   5   2   4        7.38        7.51      1.58 o
   6   2   4      200.48      191.57      5.61 o
  -7   3   4        4.23        6.46      1.10 o
  -6   3   4      144.99      147.59      2.34 o
  -5   3   4      438.59      470.15      4.23 o
  -4   3   4      605.78      633.65      2.69 o
  -3   3   4      416.06      397.95      3.30 o
  -2   3   4      605.87      640.76      4.18 o
  -1   3   4      188.47      183.82      0.93 o
   0   3   4       38.70       44.04      2.17 o
   1   3   4      224.47      225.43      1.71 o
   2   3   4      889.16      885.51      4.71 o
   3   3   4      685.85      656.24     40.30 o
   4   3   4      107.32       94.96      1.66 o
   5   3   4       61.29       60.99      1.20 o
   6   3   4       49.30       45.82      2.89 o
  -7   4   4       94.85      102.06      2.35 o
  -6   4   4       50.08       45.34      2.79 o
  -5   4   4        4.05        5.26      0.50 o
  -4   4   4       37.52       41.13      5.66 o
  -3   4   4      617.68      619.87     25.78 o
  -2   4   4      927.89      939.18     10.76 o
  -1   4   4      498.63      471.34     30.70 o
   0   4   4      107.86       98.39      2.70 o
   1   4   4      254.06      258.45      2.02 o
   2   4   4      197.72      192.33      2.40 o
   3   4   4       49.41       47.81      1.57 o
   4   4   4       70.51       66.73      1.32 o
   5   4   4      194.46      186.35      3.38 o
  -6   5   4      239.29      255.84      9.10 o
  -5   5   4      118.14      117.89      1.60 o
  -4   5   4       22.63       26.59      1.62 o
  -3   5   4       69.74       69.98      2.64 o
  -2   5   4      191.35      204.23      2.68 o
  -1   5   4      105.73      110.28      2.37 o
   0   5   4      264.90      272.28      5.91 o
   1   5   4      522.27      560.13      3.14 o
   2   5   4      403.28      415.83      2.84 o
   3   5   4       24.58       25.07      1.54 o
   4   5   4        3.87        3.36      0.94 o
  -5   6   4       83.17       81.84      2.21 o
  -4   6   4      262.18      285.55      2.73 o
  -3   6   4      297.79      315.87      7.43 o
  -2   6   4       90.73       82.38      2.66 o
  -1   6   4        9.92        9.16      3.54 o
   0   6   4       35.89       29.52      1.35 o
   1   6   4      196.98      194.84      4.14 o
   2   6   4      136.24      131.22      7.51 o
   3   6   4      100.15       98.28      6.30 o
  -3   7   4      180.39      186.88      2.23 o
  -2   7   4      140.94      135.33      1.95 o
  -1   7   4       88.30       84.90      2.18 o
   0   7   4      135.85      139.32      2.30 o
   1   7   4       92.45       86.46      5.72 o
  -3  -9   5      232.20      229.05      3.20 o
   0  -9   5        3.32        4.26      0.84 o
   1  -9   5       98.21       99.96      2.08 o
   2  -9   5      224.76      238.17      3.13 o
   3  -9   5       90.94       94.67      2.30 o
  -4  -8   5       52.22       46.22      2.07 o
  -3  -8   5      208.79      198.52      2.80 o
  -2  -8   5      284.37      290.49      3.16 o
   0  -8   5      193.40      201.39      2.57 o
   1  -8   5      194.42      194.24      2.51 o
   2  -8   5       27.25       21.75      1.28 o
   3  -8   5        9.24        8.81      0.73 o
   4  -8   5       57.39       50.01      1.75 o
  -5  -7   5       92.99       89.76      2.18 o
  -4  -7   5      214.94      224.84      3.06 o
  -3  -7   5      252.23      274.72      9.24 o
  -2  -7   5       11.18       11.49      0.68 o
  -1  -7   5       27.45       30.96      2.89 o
   0  -7   5      584.63      617.28     17.23 o
   1  -7   5      900.37      939.72      4.66 o
   2  -7   5      239.03      239.01      2.79 o
   3  -7   5        7.29        8.07      0.85 o
   4  -7   5       54.30       48.14      1.44 o
   5  -7   5       61.64       50.09      1.61 o
  -6  -6   5       26.99       26.00      1.83 o
  -5  -6   5      102.25      104.03      1.47 o
  -4  -6   5      610.66      639.91      3.87 o
  -3  -6   5      623.75      659.54      3.01 o
  -2  -6   5      216.40      223.30      9.58 o
  -1  -6   5       47.45       52.97      2.75 o
   0  -6   5      257.42      256.26      3.59 o
   1  -6   5      298.50      286.59      6.75 o
   2  -6   5      167.48      152.94     14.17 o
   3  -6   5      290.69      283.86      2.86 o
   4  -6   5      384.98      408.77      3.35 o
   5  -6   5      181.51      176.36      2.51 o
   6  -6   5        2.83        1.63      0.53 o
  -7  -5   5       61.13       64.37      2.03 o
  -6  -5   5       28.60       32.32      1.07 o
  -5  -5   5      155.16      158.77      7.34 o
  -4  -5   5      314.22      325.73      2.19 o
  -3  -5   5      215.10      238.95      3.97 o
  -2  -5   5      179.27      170.77      3.36 o
  -1  -5   5     1421.14     1462.77     10.40 o
   0  -5   5     1509.70     1502.30      7.91 o
   1  -5   5      210.27      192.86      2.11 o
   2  -5   5       13.80        5.24      0.37 o
   3  -5   5       98.48       89.10      6.39 o
   4  -5   5      486.53      502.12      3.53 o
   5  -5   5      208.56      220.23      2.66 o
   6  -5   5       67.42       66.01      1.78 o
  -7  -4   5       87.46       89.59      2.24 o
  -6  -4   5      148.18      149.73      4.63 o
  -5  -4   5      606.29      669.30     24.98 o
  -4  -4   5      701.01      711.31      8.59 o
  -3  -4   5       57.55       68.89      1.87 o
  -2  -4   5        7.12       11.02      0.89 o
  -1  -4   5      490.62      499.20      7.60 o
   0  -4   5     1972.80     1980.60     11.02 o
   1  -4   5      787.52      769.04      2.96 o
   2  -4   5      354.37      341.36     14.03 o
   3  -4   5      351.05      309.35     15.12 o
   4  -4   5      240.30      231.61      5.88 o
   5  -4   5       16.09       17.26      0.95 o
   6  -4   5        5.75        5.92      1.05 o
   7  -4   5       99.83      108.99      2.15 o
  -8  -3   5       31.16       30.44      1.81 o
  -7  -3   5        3.79        5.20      0.66 o
  -6  -3   5      157.66      155.85      1.73 o
  -5  -3   5      532.12      559.47      2.78 o
  -4  -3   5      653.65      666.93     10.32 o
  -3  -3   5      428.19      419.12     13.30 o
  -2  -3   5      977.50      911.07      8.32 o
  -1  -3   5     1396.41     1339.37     11.71 o
   0  -3   5       96.30       90.06      3.14 o
   1  -3   5        4.83        9.40      1.35 o
   2  -3   5      422.16      414.06     16.17 o
   3  -3   5     1653.08     1655.05     34.74 o
   4  -3   5      585.02      575.19      2.63 o
   5  -3   5       39.50       37.46      0.98 o
   6  -3   5       15.24       14.05      1.10 o
   7  -3   5       44.52       42.80      1.59 o
  -8  -2   5       75.53       66.83      2.00 o
  -7  -2   5       94.20       92.20      2.36 o
  -6  -2   5      214.99      221.99      3.03 o
  -5  -2   5      480.19      464.40     23.73 o
  -4  -2   5       39.72       42.46      3.53 o
  -3  -2   5       32.83       32.32      0.99 o
  -2  -2   5     1280.85     1185.49     59.81 o
  -1  -2   5     4209.18     4393.67     35.85 o
   0  -2   5     1345.11     1230.09      9.41 o
   1  -2   5        2.11        4.37      0.43 o
   2  -2   5      160.11      162.36      1.96 o
   3  -2   5      508.36      484.38      9.01 o
   4  -2   5      296.29      286.04      9.06 o
   5  -2   5       60.43       61.39      1.09 o
   6  -2   5      196.80      208.13     13.46 o
   7  -2   5      166.51      183.13      2.72 o
  -8  -1   5       22.11       19.54      1.33 o
  -7  -1   5      141.76      140.22      2.66 o
  -6  -1   5      606.70      649.26      4.38 o
  -5  -1   5      506.86      529.99      3.60 o
  -4  -1   5      306.43      286.91      2.55 o
  -3  -1   5      140.74      139.03      2.06 o
  -2  -1   5      726.21      694.02      5.60 o
  -1  -1   5      376.06      350.58      2.26 o
   0  -1   5      403.23      373.86      4.97 o
   1  -1   5     1180.04     1139.06      2.99 o
   2  -1   5     1745.15     1686.26     12.49 o
   3  -1   5      692.27      656.79     36.33 o
   4  -1   5        0.31        2.58      1.44 o
   5  -1   5        8.66       10.49      0.70 o
   6  -1   5      116.60      126.84      7.66 o
   7  -1   5      145.07      150.50      2.87 o
  -8   0   5       12.59       12.94      1.51 o
  -7   0   5       71.45       67.42      2.03 o
  -6   0   5      240.72      211.87      2.65 o
  -5   0   5      212.83      222.61      4.70 o
  -4   0   5      114.57      115.76      1.59 o
  -3   0   5     1581.18     1616.83      3.39 o
  -2   0   5     2533.93     2443.95      4.68 o
  -1   0   5      530.68      561.74      3.36 o
   0   0   5      188.46      154.10      2.72 o
   1   0   5      141.70      126.21      2.15 o
   2   0   5     1690.26     1629.47     17.74 o
   3   0   5      870.34      849.16     11.53 o
   4   0   5      125.12      115.85      2.21 o
   5   0   5       73.96       75.51      2.07 o
   6   0   5      182.71      195.78      3.11 o
  -8   1   5       90.83       91.82      2.19 o
  -7   1   5      239.85      239.96      3.05 o
  -6   1   5      205.84      207.80      2.79 o
  -5   1   5       40.39       39.55      1.49 o
  -4   1   5       36.75       41.85      1.66 o
  -3   1   5      376.98      367.01      3.78 o
  -2   1   5     1527.64     1611.00     29.40 o
  -1   1   5      874.95      944.38      5.85 o
   0   1   5      700.78      700.89      5.85 o
   1   1   5      525.14      497.69      7.40 o
   2   1   5      358.34      345.40     12.61 o
   3   1   5       30.33       28.13      1.52 o
   4   1   5       32.69       30.93      2.67 o
   5   1   5      296.49      284.53      3.68 o
   6   1   5      247.00      264.00      3.88 o
  -7   2   5      171.16      162.19      2.46 o
  -6   2   5      254.13      240.86      2.97 o
  -5   2   5      149.72      152.95      2.20 o
  -4   2   5      389.91      383.17      2.45 o
  -3   2   5      683.04      655.03     20.90 o
  -2   2   5       76.91       82.70      0.91 o
  -1   2   5        0.52        0.94      0.30 o
   0   2   5      364.74      349.79      5.64 o
   1   2   5     2168.54     2242.76     16.71 o
   2   2   5      825.87      806.11     19.09 o
   3   2   5       20.43       21.97      1.23 o
   4   2   5        4.95        5.50      1.15 o
   5   2   5      141.87      147.50      2.78 o
   6   2   5       99.74      107.01      2.58 o
  -7   3   5       51.73       45.14      1.79 o
  -6   3   5       13.65       11.13      1.13 o
  -5   3   5       58.27       54.87      1.41 o
  -4   3   5      400.13      429.03      6.26 o
  -3   3   5     1101.85     1125.82     16.13 o
  -2   3   5      500.80      511.43      2.95 o
  -1   3   5       14.50       17.78      3.10 o
   0   3   5       76.60       90.06      7.98 o
   1   3   5      301.37      315.14     11.48 o
   2   3   5      321.24      324.88      2.19 o
   3   3   5      100.39       90.34      1.66 o
   4   3   5      224.72      220.45      6.12 o
   5   3   5      198.92      207.67      3.40 o
  -6   4   5       39.40       37.13      1.54 o
  -5   4   5       20.04       20.90      0.97 o
  -4   4   5      139.60      148.28      3.20 o
  -3   4   5      130.86      135.07      2.20 o
  -2   4   5      134.18      127.33      2.24 o
  -1   4   5      406.01      396.02      3.99 o
   0   4   5      802.25      873.86     21.33 o
   1   4   5      323.32      336.53      4.60 o
   2   4   5        2.11        1.00      0.35 o
   3   4   5        4.02        2.48      0.46 o
   4   4   5      150.58      141.47      5.03 o
  -5   5   5      195.53      203.27      2.95 o
  -4   5   5      251.99      279.67      3.39 o
  -3   5   5       84.63       83.00      8.66 o
  -2   5   5        6.53        3.00      0.40 o
  -1   5   5       37.06       38.40      1.55 o
   0   5   5      427.70      436.98      6.48 o
   1   5   5      399.97      423.71      4.11 o
   2   5   5       82.15       81.05      1.53 o
   3   5   5       34.43       30.37      1.27 o
  -4   6   5      178.28      186.33      2.29 o
  -3   6   5      130.44      126.81      3.42 o
  -2   6   5      116.80      112.37      5.51 o
  -1   6   5       99.71       90.89      9.93 o
   0   6   5       67.56       63.76      2.02 o
   1   6   5        5.95        5.79      0.85 o
   2   6   5       23.85       24.92      1.16 o
   1  -9   6       40.31       36.90      1.43 o
   2  -9   6       16.63       13.62      0.99 o
  -2  -8   6      155.36      152.91      2.50 o
  -1  -8   6      315.31      318.78      3.30 o
   0  -8   6      367.34      361.25      2.33 o
   1  -8   6       90.14       91.55      1.98 o
   2  -8   6       17.26       19.51      1.23 o
   3  -8   6       30.51       27.18      1.56 o
   4  -8   6       56.47       52.78      1.82 o
  -5  -7   6      255.09      254.51      3.11 o
  -4  -7   6      226.02      229.67     13.51 o
  -3  -7   6       44.45       48.39      1.12 o
  -2  -7   6       18.64       16.13      1.22 o
  -1  -7   6      233.38      230.36      2.68 o
   0  -7   6      282.63      282.12      7.13 o
   1  -7   6      194.57      182.54      1.72 o
   2  -7   6      177.79      184.06      2.50 o
   3  -7   6      306.50      334.21      3.24 o
   4  -7   6       92.92       88.21      2.04 o
   5  -7   6        0.31        0.10      0.52 o
  -6  -6   6       15.08       16.17      1.12 o
  -5  -6   6      120.46      122.31      1.73 o
  -4  -6   6      293.47      307.85      6.29 o
  -3  -6   6      388.43      382.52      9.72 o
  -2  -6   6      402.66      431.16      3.87 o
  -1  -6   6      317.31      336.72      3.92 o
   0  -6   6      147.48      148.20      1.39 o
   1  -6   6       11.06       11.71      0.65 o
   2  -6   6      143.93      135.19      6.50 o
   3  -6   6      346.27      362.18      3.20 o
   4  -6   6      287.14      299.42      3.01 o
   5  -6   6       64.82       61.89      1.74 o
  -7  -5   6      111.93      116.86      5.31 o
  -6  -5   6      208.17      213.00      4.88 o
  -5  -5   6       98.70      100.50      1.52 o
  -4  -5   6       28.91       30.81      4.34 o
  -3  -5   6       63.55       63.26      1.54 o
  -2  -5   6      724.09      701.64     23.87 o
  -1  -5   6     1116.57     1112.87      8.20 o
   0  -5   6      377.83      387.67      4.36 o
   1  -5   6      165.54      162.04      3.85 o
   2  -5   6      221.49      205.41     13.38 o
   3  -5   6      203.93      201.75      4.57 o
   4  -5   6       14.29       16.02      1.14 o
   5  -5   6       43.85       43.81      1.64 o
   6  -5   6      142.41      151.04      2.47 o
  -7  -4   6       41.39       42.46      2.92 o
  -6  -4   6      246.43      262.90     18.35 o
  -5  -4   6      639.69      693.84      7.82 o
  -4  -4   6      268.48      276.13      6.90 o
  -3  -4   6      128.26      135.53     12.06 o
  -2  -4   6      181.64      162.03      3.51 o
  -1  -4   6      463.09      439.19      4.41 o
   0  -4   6      236.78      236.65      4.63 o
   1  -4   6      388.86      393.27      5.24 o
   2  -4   6      970.98     1021.44      9.17 o
   3  -4   6      511.27      507.04     23.16 o
   4  -4   6       54.60       58.05      1.10 o
   5  -4   6        0.45        0.74      0.38 o
   6  -4   6       51.86       49.91      1.60 o
  -7  -3   6       43.06       41.42      1.66 o
  -6  -3   6       62.06       67.14      2.01 o
  -5  -3   6       93.76       93.12      7.77 o
  -4  -3   6      418.15      416.88      2.19 o
  -3  -3   6      933.40      947.32      5.34 o
  -2  -3   6     1342.12     1263.27     33.36 o
  -1  -3   6      224.24      223.88      2.51 o
   0  -3   6       50.24       53.87      0.79 o
   1  -3   6      212.52      190.66     13.08 o
   2  -3   6      568.42      518.81     31.84 o
   3  -3   6      314.46      309.67     10.81 o
   4  -3   6      139.64      138.23      4.22 o
   5  -3   6      244.93      252.50     16.37 o
   6  -3   6      115.14      113.78      2.15 o
  -8  -2   6       78.26       72.67      2.21 o
  -7  -2   6      234.71      251.80      3.37 o
  -6  -2   6      371.41      396.75      3.86 o
  -5  -2   6       74.03       80.56      2.09 o
  -4  -2   6        0.74        1.23      0.23 o
  -3  -2   6      369.23      363.65      4.59 o
  -2  -2   6     1183.98     1119.44     35.24 o
  -1  -2   6      994.66      907.52     68.46 o
   0  -2   6      288.49      278.19      4.93 o
   1  -2   6      842.76      858.10     28.21 o
   2  -2   6      549.11      530.58     12.22 o
   3  -2   6       38.38       39.08      4.79 o
   4  -2   6        2.81        3.73      0.38 o
   5  -2   6      147.92      158.50      7.42 o
   6  -2   6      272.84      309.95     32.79 o
  -8  -1   6        5.20        5.58      1.34 o
  -7  -1   6      102.84      101.15      2.32 o
  -6  -1   6      291.43      301.75     19.67 o
  -5  -1   6      501.16      494.59     33.98 o
  -4  -1   6      439.17      427.72     11.38 o
  -3  -1   6      373.21      376.43      9.82 o
  -2  -1   6      228.63      237.15     10.53 o
  -1  -1   6       57.96       65.81      7.07 o
   0  -1   6      487.21      430.84      2.83 o
   1  -1   6      982.31      982.02      4.60 o
   2  -1   6      878.24      897.99      4.77 o
   3  -1   6      172.84      168.29      2.40 o
   4  -1   6      105.01      103.62      2.16 o
   5  -1   6       93.49       97.71      2.30 o
   6  -1   6       31.02       29.60      1.97 o
  -8   0   6       86.15       87.15      2.31 o
  -7   0   6       66.41       61.85      1.87 o
  -6   0   6       27.87       24.58      1.14 o
  -5   0   6       10.14       12.84      0.69 o
  -4   0   6      594.93      590.27     14.56 o
  -3   0   6     1494.31     1522.03     18.41 o
  -2   0   6      711.81      693.69      8.34 o
  -1   0   6       69.43       75.68      4.87 o
   0   0   6      195.60      191.45      3.00 o
   1   0   6      719.47      689.13      4.02 o
   2   0   6      126.91      124.85      2.08 o
   3   0   6       68.10       69.42      1.70 o
   4   0   6      265.67      270.87      3.40 o
   5   0   6      415.28      417.84      4.44 o
   6   0   6       60.50       59.49      2.00 o
  -7   1   6      282.24      301.85      3.76 o
  -6   1   6      136.89      133.30      2.38 o
  -5   1   6       50.72       49.30      1.53 o
  -4   1   6       47.13       51.29      2.20 o
  -3   1   6      354.82      375.59     10.75 o
  -2   1   6      319.87      311.96      5.22 o
  -1   1   6      427.11      466.80      7.24 o
   0   1   6      890.12      892.21     18.82 o
   1   1   6      662.45      625.84      2.46 o
   2   1   6      140.82      126.91      2.01 o
   3   1   6        2.84        4.17      0.88 o
   4   1   6      104.21      105.39      2.21 o
   5   1   6      132.78      134.69      2.90 o
  -7   2   6       37.29       27.87      1.48 o
  -6   2   6      110.88       99.78      2.16 o
  -5   2   6      324.21      342.58      3.41 o
  -4   2   6      686.20      701.45     41.95 o
  -3   2   6      152.25      147.69     10.66 o
  -2   2   6        3.85        5.34      1.23 o
  -1   2   6       74.47       71.82      1.54 o
   0   2   6      654.15      674.52     20.00 o
   1   2   6      442.09      440.16      4.38 o
   2   2   6      106.79      105.06      1.96 o
   3   2   6      218.62      222.93      3.07 o
   4   2   6      223.50      226.26      3.32 o
   5   2   6       51.16       58.53      2.18 o
  -6   3   6        0.17        0.22      0.48 o
  -5   3   6       60.47       51.88      1.49 o
  -4   3   6      357.51      371.35     13.08 o
  -3   3   6      459.54      376.50      3.15 o
  -2   3   6      144.22      142.55     14.42 o
  -1   3   6      268.42      278.44      3.53 o
   0   3   6      279.94      272.54      8.18 o
   1   3   6       73.09       74.59      4.26 o
   2   3   6        5.37        6.46      0.74 o
   3   3   6      113.72      102.99      2.47 o
   4   3   6      289.68      321.10      4.25 o
  -6   4   6       74.80       76.90      2.14 o
  -5   4   6       88.77       94.60      2.00 o
  -4   4   6       41.00       37.09      1.68 o
  -3   4   6        4.63        4.55      0.58 o
  -2   4   6      114.65      118.34      2.63 o
  -1   4   6      432.18      426.62      2.64 o
   0   4   6      440.49      484.37     68.52 o
   1   4   6       62.73       64.29      1.29 o
   2   4   6       38.95       40.26      1.23 o
   3   4   6       79.78       70.23      1.97 o
  -5   5   6      214.97      206.46      2.95 o
  -4   5   6      165.35      165.25      4.14 o
  -3   5   6       17.36       15.61      0.94 o
  -2   5   6       14.94       12.33      1.72 o
  -1   5   6      132.82      132.32      2.52 o
   0   5   6       85.70       84.97      2.16 o
   1   5   6       42.50       41.61      2.20 o
   2   5   6       89.34       85.04      4.81 o
  -2   6   6      173.43      157.38      3.52 o
  -1   6   6      130.84      138.48      4.02 o
  -2  -9   7      154.12      140.71      2.71 o
  -1  -9   7      246.58      249.95     20.66 o
   1  -9   7        0.15        0.23      0.42 o
  -4  -8   7       14.40       13.58      2.01 o
  -3  -8   7       20.17       17.29      1.68 o
  -2  -8   7      120.93      127.54      3.56 o
  -1  -8   7      250.11      241.03      3.08 o
   0  -8   7      175.54      157.36      2.62 o
   1  -8   7      101.09       99.29      2.05 o
   2  -8   7      119.24      116.66      2.24 o
   3  -8   7       42.06       37.04      1.59 o
  -5  -7   7      118.11      115.95      2.55 o
  -4  -7   7       94.09       98.54      2.45 o
  -3  -7   7      147.86      146.13      2.79 o
  -2  -7   7      295.93      307.15      2.61 o
  -1  -7   7       59.66       60.53      1.62 o
   0  -7   7        0.94        1.29      0.42 o
   1  -7   7      113.71      115.22      2.91 o
   2  -7   7      490.80      587.89      4.25 o
   3  -7   7      279.81      291.21      3.11 o
   4  -7   7        9.12        6.44      0.81 o
  -6  -6   7       59.96       62.76      2.26 o
  -5  -6   7       34.90       34.12      1.20 o
  -4  -6   7       41.18       37.76      1.68 o
  -3  -6   7      367.05      368.06      3.89 o
  -2  -6   7      625.66      647.74      7.23 o
  -1  -6   7      365.23      337.68      3.32 o
   0  -6   7       29.06       29.50      1.30 o
   1  -6   7       56.99       51.82      1.19 o
   2  -6   7      156.25      157.70      1.63 o
   3  -6   7      104.84      110.49      1.99 o
   4  -6   7       73.42       74.06      1.94 o
   5  -6   7       95.58       99.32      2.32 o
  -6  -5   7      149.51      156.78      7.54 o
  -5  -5   7       51.55       52.35      1.15 o
  -4  -5   7       83.63       78.83      1.26 o
  -3  -5   7      222.63      229.89      7.52 o
  -2  -5   7      251.98      261.60      4.85 o
  -1  -5   7       80.13       74.19      0.99 o
   0  -5   7      442.85      442.07      9.34 o
   1  -5   7      827.16      874.16     12.28 o
   2  -5   7      362.30      372.57      2.44 o
   3  -5   7        0.28        0.29      0.28 o
   4  -5   7        0.19        0.20      0.66 o
   5  -5   7      117.15      122.52      2.34 o
  -7  -4   7       57.30       55.66      1.95 o
  -6  -4   7      105.32      114.03      2.59 o
  -5  -4   7      123.07      116.22      9.17 o
  -4  -4   7      421.18      428.92      6.62 o
  -3  -4   7      757.43      750.57     56.34 o
  -2  -4   7      220.32      205.24     12.70 o
  -1  -4   7        1.61        5.36      1.69 o
   0  -4   7       36.86       39.56      0.81 o
   1  -4   7      770.22      803.12     50.30 o
   2  -4   7      585.52      589.53      5.55 o
   3  -4   7      149.72      146.88      4.64 o
   4  -4   7       59.11       54.26      1.37 o
   5  -4   7       95.31       82.09      1.89 o
  -7  -3   7       87.84       95.66      2.51 o
  -6  -3   7       10.05       11.62      1.13 o
  -5  -3   7       54.08       54.78      4.07 o
  -4  -3   7      289.92      298.81     20.52 o
  -3  -3   7      647.23      641.87      2.89 o
  -2  -3   7      423.50      388.64     14.02 o
  -1  -3   7      367.86      357.17      2.18 o
   0  -3   7      587.58      594.65     12.12 o
   1  -3   7      218.18      207.12     15.83 o
   2  -3   7       16.40       17.94      2.18 o
   3  -3   7       20.42       23.83      1.87 o
   4  -3   7      366.13      384.86     18.03 o
   5  -3   7      289.32      283.52     16.98 o
   6  -3   7       39.27       34.40      1.62 o
  -7  -2   7      124.99      135.27      5.37 o
  -6  -2   7      151.69      155.00      1.90 o
  -5  -2   7      156.72      147.91      4.40 o
  -4  -2   7      390.85      379.71      2.37 o
  -3  -2   7      109.90      106.56      4.49 o
  -2  -2   7       19.21       19.70      2.10 o
  -1  -2   7      242.50      227.06     21.25 o
   0  -2   7     1476.84     1544.81      5.92 o
   1  -2   7     1113.92     1153.30      5.49 o
   2  -2   7       32.42       31.13      0.92 o
   3  -2   7        2.63        4.21      0.48 o
   4  -2   7      101.94      101.84      3.10 o
   5  -2   7      169.51      179.85      2.20 o
   6  -2   7       23.89       22.63      1.78 o
  -7  -1   7       18.84       15.49      1.57 o
  -6  -1   7       62.93       60.46      2.46 o
  -5  -1   7      420.51      390.83     40.03 o
  -4  -1   7      595.96      607.48     13.23 o
  -3  -1   7      421.36      425.70      8.57 o
  -2  -1   7       50.77       50.70      3.47 o
  -1  -1   7      165.57      163.25      6.85 o
   0  -1   7      285.44      288.08      4.97 o
   1  -1   7      249.79      237.24      2.48 o
   2  -1   7      230.80      230.24      2.78 o
   3  -1   7      354.18      331.61      3.36 o
   4  -1   7      324.46      324.51      3.87 o
   5  -1   7       23.23       21.70      1.80 o
  -7   0   7       41.47       40.53      2.03 o
  -6   0   7       31.94       31.46      1.53 o
  -5   0   7      104.10      102.78      1.33 o
  -4   0   7      231.31      235.18      8.92 o
  -3   0   7      133.07      140.85      7.23 o
  -2   0   7      501.86      488.11     11.87 o
  -1   0   7      951.65     1022.82     19.81 o
   0   0   7      629.33      627.98     22.22 o
   1   0   7        0.76        0.02      0.28 o
   2   0   7        2.24        2.10      0.55 o
   3   0   7      275.68      291.18      3.25 o
   4   0   7      395.84      430.61      4.46 o
   5   0   7       82.27       74.75      2.24 o
  -7   1   7       87.17       79.17      2.16 o
  -6   1   7      217.32      255.50      3.46 o
  -5   1   7      247.01      261.35      3.08 o
  -4   1   7       84.15       77.68      4.41 o
  -3   1   7       10.04       10.83      1.01 o
  -2   1   7       53.43       62.65      1.58 o
  -1   1   7      624.51      687.67      5.30 o
   0   1   7      598.08      631.96      4.40 o
   1   1   7      272.10      270.35      3.18 o
   2   1   7       86.66       79.08      1.94 o
   3   1   7      131.66      136.59      2.63 o
   4   1   7       52.35       54.86      2.00 o
   5   1   7        7.70        9.49      1.50 o
  -6   2   7       75.71       77.92      2.30 o
  -5   2   7      266.43      276.19      3.19 o
  -4   2   7      218.59      206.42      2.60 o
  -3   2   7      164.54      165.96      2.58 o
  -2   2   7      246.50      245.10      8.04 o
  -1   2   7      130.75      132.26      3.06 o
   0   2   7       20.42       21.73      0.71 o
   1   2   7       18.24       21.46      1.34 o
   2   2   7      400.65      424.67      4.02 o
   3   2   7      401.47      410.22      4.47 o
   4   2   7       60.33       58.28      2.31 o
  -6   3   7       38.66       33.00      1.59 o
  -5   3   7       17.46       11.95      1.11 o
  -4   3   7       31.12       32.00      1.36 o
  -3   3   7      119.62      109.53      2.31 o
  -2   3   7      470.64      481.03      4.34 o
  -1   3   7      445.13      458.78     18.51 o
   0   3   7       44.69       42.32      2.21 o
   1   3   7        3.33        4.94      0.97 o
   2   3   7       51.83       51.78      1.80 o
   3   3   7      148.00      138.81      2.69 o
  -4   4   7        9.42        6.87      0.76 o
  -3   4   7       29.10       27.39      3.38 o
  -2   4   7       79.78       73.86      2.04 o
  -1   4   7      107.21       97.77      2.18 o
   0   4   7      101.34       97.85      6.68 o
   1   4   7      174.29      173.16      2.81 o
   2   4   7      177.53      173.29      3.00 o
  -3   5   7      118.57      104.55      8.41 o
  -2   5   7      101.39       94.45      1.93 o
  -1   5   7        4.48        5.09      1.46 o
   0   5   7        0.88        0.62      1.00 o
  -3  -8   8       43.15       33.51     13.24 o
  -2  -8   8       52.75       32.30     21.49 o
  -1  -8   8       74.95       78.19     14.30 o
   0  -8   8      103.32       89.33      2.16 o
   1  -8   8      210.96      205.59      2.63 o
   2  -8   8      117.80      101.71      1.93 o
  -4  -7   8      155.14      151.58      7.78 o
  -3  -7   8      293.57      305.09      2.81 o
  -2  -7   8      131.53      128.06      1.89 o
  -1  -7   8        2.62        2.76      0.63 o
   0  -7   8       40.21       37.02      1.42 o
   1  -7   8      168.51      175.38      3.44 o
   2  -7   8      160.92      168.54      2.62 o
   3  -7   8       46.57       46.41      1.81 o
  -5  -6   8        6.30        9.94      1.25 o
  -4  -6   8       65.50       65.51      4.05 o
  -3  -6   8      257.15      255.19     23.13 o
  -2  -6   8      288.46      285.62     16.80 o
  -1  -6   8      178.14      161.41      2.64 o
   0  -6   8      173.50      177.48      1.65 o
   1  -6   8      183.38      186.42      2.88 o
   2  -6   8       21.41       21.07      2.62 o
   3  -6   8       10.39       11.10      0.74 o
   4  -6   8       59.82       59.52      1.77 o
  -6  -5   8       85.65       78.84      2.21 o
  -5  -5   8      143.43      141.12      7.29 o
  -4  -5   8      166.48      180.69      8.17 o
  -3  -5   8      109.97      106.46      4.23 o
  -2  -5   8        8.91        9.99      0.69 o
  -1  -5   8      122.37      116.07     11.29 o
   0  -5   8      566.82      565.78     29.09 o
   1  -5   8      415.24      443.62      2.57 o
   2  -5   8       84.88       77.60      1.35 o
   3  -5   8       25.17       24.09      1.81 o
   4  -5   8       86.76       83.38      1.52 o
  -6  -4   8       21.07       20.62      2.49 o
  -5  -4   8      119.90      112.67      5.24 o
  -4  -4   8      562.11      571.25      4.45 o
  -3  -4   8      351.07      363.75     40.20 o
  -2  -4   8       81.95       75.39      3.11 o
  -1  -4   8       50.89       49.54      1.20 o
   0  -4   8      266.83      255.63     13.70 o
   1  -4   8      167.19      173.49      9.15 o
   2  -4   8       52.67       52.68      4.76 o
   3  -4   8      172.78      175.75      8.89 o
   4  -4   8      245.47      265.65     18.65 o
   5  -4   8       81.90       75.52      2.20 o
  -6  -3   8       26.79       25.45      1.19 o
  -5  -3   8       82.93       84.99      2.74 o
  -4  -3   8      134.87      129.88     12.80 o
  -3  -3   8      162.84      160.67     12.36 o
  -2  -3   8      211.67      201.40     11.59 o
  -1  -3   8      739.98      759.53     20.00 o
   0  -3   8      453.08      421.10      3.48 o
   1  -3   8       55.15       47.46      4.31 o
   2  -3   8        3.98        3.66      0.89 o
   3  -3   8      105.81      112.09      1.62 o
   4  -3   8      170.77      176.78      7.53 o
   5  -3   8       47.23       43.63      2.91 o
  -7  -2   8       57.55       52.41      1.86 o
  -6  -2   8      133.62      132.92      1.78 o
  -5  -2   8      361.80      390.43     21.88 o
  -4  -2   8      220.11      216.47     10.54 o
  -3  -2   8        2.44        3.08      0.37 o
  -2  -2   8       39.43       36.97      1.07 o
  -1  -2   8      420.78      413.92     16.17 o
   0  -2   8      626.07      619.48      2.87 o
   1  -2   8      114.68      111.44      2.11 o
   2  -2   8      134.99      129.27      2.56 o
   3  -2   8      237.20      228.29      3.12 o
   4  -2   8       87.17       83.66      2.22 o
   5  -2   8        0.27        1.38      1.23 o
  -7  -1   8        2.31        3.08      1.15 o
  -6  -1   8       76.36       76.67      4.32 o
  -5  -1   8      241.67      231.57      4.74 o
  -4  -1   8      289.32      287.53      2.88 o
  -3  -1   8      179.14      173.19      1.73 o
  -2  -1   8      265.02      282.06      2.14 o
  -1  -1   8      330.28      341.56     12.83 o
   0  -1   8       39.42       37.53      2.68 o
   1  -1   8       24.48       26.00      1.21 o
   2  -1   8      156.22      161.53      2.74 o
   3  -1   8      400.59      407.51      4.27 o
   4  -1   8      116.67      114.24      2.73 o
  -6   0   8       83.09       85.37      2.33 o
  -5   0   8       97.63       91.76      5.43 o
  -4   0   8        4.90        5.13      0.57 o
  -3   0   8       74.63       79.07      2.65 o
  -2   0   8      578.19      620.25      5.37 o
  -1   0   8      657.44      728.52     67.36 o
   0   0   8      108.97      116.76      2.55 o
   1   0   8        8.13        9.14      1.05 o
   2   0   8      165.85      164.48      2.71 o
   3   0   8      120.21      112.08      2.30 o
   4   0   8       21.39       21.23      1.45 o
  -6   1   8      219.71      207.28      2.95 o
  -5   1   8      143.50      128.71      2.24 o
  -4   1   8       48.90       50.77      1.65 o
  -3   1   8       28.20       30.46      2.96 o
  -2   1   8      184.38      189.34      2.06 o
  -1   1   8      145.87      154.03      2.33 o
   0   1   8       72.71       74.37      1.77 o
   1   1   8      191.81      200.67      2.88 o
   2   1   8      312.29      325.29      4.00 o
   3   1   8      127.54      126.25      2.88 o
   4   1   8        0.29        1.16      0.88 o
  -5   2   8       55.06       45.67      1.48 o
  -2   2   8      275.97      291.39      3.30 o
  -1   2   8       30.21       28.45      1.39 o
   0   2   8        0.59        0.37      0.51 o
   1   2   8       98.98      104.80      2.30 o
   2   2   8      232.49      255.19      3.54 o
   3   2   8       64.65       66.11      2.22 o
  -3   3   8      121.23      114.21      2.53 o
  -1   3   8       80.70       82.16      2.06 o
   0   3   8       70.31       68.68      2.09 o
   1   3   8      110.45      102.13      2.35 o
   2   3   8       68.43       68.62      2.29 o
  -2   4   8        7.87       11.52      1.41 o
  -1  -8   9       34.10       19.79     11.75 o
   0  -8   9      120.16      131.94      2.60 o
  -3  -7   9      120.60       98.90      2.89 o
  -2  -7   9       66.80       63.65      4.72 o
  -1  -7   9      123.52       85.72     51.34 o
   0  -7   9       85.51       79.03      1.99 o
   1  -7   9       11.18       11.16      1.41 o
   2  -7   9        9.73       10.78      0.75 o
  -4  -6   9       39.07       40.62      1.52 o
  -3  -6   9       26.60       26.89      1.13 o
  -2  -6   9      130.99       86.17     37.23 o
  -1  -6   9      287.87      225.16     89.36 o
   0  -6   9      289.16      286.95      3.44 o
   1  -6   9       43.33       41.13      1.10 o
   2  -6   9        8.21        7.66      1.91 o
   3  -6   9       36.50       36.14      5.15 o
  -5  -5   9      192.20      202.39      2.39 o
  -4  -5   9      106.89      104.06      5.67 o
  -3  -5   9       34.87       36.73      1.26 o
  -2  -5   9       48.58       41.76      6.95 o
  -1  -5   9      174.74      141.41     66.78 o
   0  -5   9       96.09       94.73     11.13 o
   1  -5   9       95.22       99.31      1.51 o
   2  -5   9      172.72      179.93      1.93 o
   3  -5   9      196.04      203.64      2.23 o
  -5  -4   9       80.62       78.53      1.54 o
  -4  -4   9      130.80      125.29      6.29 o
  -3  -4   9      207.73      198.86      2.12 o
  -2  -4   9      322.58      343.38      3.58 o
  -1  -4   9      208.56      212.10      6.46 o
   0  -4   9       30.80       32.78      1.51 o
   1  -4   9        0.30        0.80      0.33 o
   2  -4   9      121.00      126.98      7.07 o
   3  -4   9      222.42      239.95      2.35 o
   4  -4   9       93.41       84.13      5.30 o
  -6  -3   9      121.01      125.55      1.85 o
  -5  -3   9       31.37       33.59      1.23 o
  -4  -3   9       13.94       12.61      1.37 o
  -3  -3   9       61.63       52.87      1.14 o
  -2  -3   9      341.72      353.45      2.55 o
  -1  -3   9      363.23      370.63      2.57 o
   0  -3   9      128.31      129.57      1.79 o
   1  -3   9      112.99      122.47      2.48 o
   2  -3   9      104.11       92.30      2.36 o
   3  -3   9       48.39       49.80      2.08 o
   4  -3   9        2.25        3.07      0.99 o
  -6  -2   9      115.01      115.09      1.73 o
  -5  -2   9      220.69      229.25     14.17 o
  -4  -2   9      104.01      102.45      5.35 o
  -3  -2   9      108.42       98.79      1.50 o
  -2  -2   9       92.17       91.72      1.50 o
  -1  -2   9       60.96       64.18      1.79 o
   0  -2   9       40.41       37.26      2.88 o
   1  -2   9      219.13      218.74      3.19 o
   2  -2   9      415.13      433.02      4.53 o
   3  -2   9       90.92       92.18      2.55 o
   4  -2   9        1.47        1.91      1.19 o
  -6  -1   9       15.67       13.16      1.41 o
  -5  -1   9       25.97       22.70      0.88 o
  -4  -1   9      169.21      179.22      7.11 o
  -3  -1   9      332.30      360.23      5.59 o
  -2  -1   9      348.00      358.38     35.87 o
  -1  -1   9       47.50       52.52      1.59 o
   0  -1   9       16.36       16.43      1.13 o
   1  -1   9       74.96       84.87      2.38 o
   2  -1   9      127.89      126.05      2.83 o
   3  -1   9       66.01       60.97      2.11 o
  -5   0   9       19.34       18.21      1.29 o
  -4   0   9        7.73        5.50      2.81 o
  -3   0   9      115.96      122.23      1.66 o
  -2   0   9      165.24      170.71      1.86 o
  -1   0   9      154.13      164.94      2.54 o
   0   0   9      146.24      159.61      2.97 o
   1   0   9      250.96      263.50      3.68 o
   2   0   9       57.58       56.49      2.03 o
   3   0   9        0.14        0.17      0.85 o
  -5   1   9      136.56      147.14      2.66 o
  -4   1   9      136.80      154.29      2.51 o
  -3   1   9       78.09       70.00      1.79 o
  -2   1   9       22.62       21.59      1.58 o
  -1   1   9        4.83        7.65      1.57 o
   0   1   9      116.54      110.77      2.32 o
   1   1   9      211.40      210.58      3.47 o
   2   1   9      126.27      130.53      2.87 o
  -2   2   9       81.64       80.49      2.00 o
  -1   2   9       36.27       32.94      1.48 o
   0   2   9       55.28       54.21      1.94 o
   1   2   9       59.70       59.43      2.02 o
  -1  -7  10      168.42       94.33     71.56 o
   0  -7  10       14.56       14.41      1.48 o
  -3  -6  10       19.52       15.73      1.01 o
  -2  -6  10      103.08       76.20     31.63 o
  -1  -6  10      159.73      114.10     53.74 o
   0  -6  10       86.88       81.19      2.37 o
   1  -6  10       51.57       54.55      3.72 o
  -4  -5  10       61.18       56.14      2.71 o
  -3  -5  10      108.99      106.29      1.80 o
  -2  -5  10      148.26      144.47      1.96 o
  -1  -5  10       17.06       18.01      3.15 o
   0  -5  10        3.22        3.44      0.66 o
   1  -5  10      107.17      107.61      1.57 o
   2  -5  10      216.36      243.81      3.71 o
  -4  -4  10       27.67       23.69      1.19 o
  -3  -4  10      213.35      229.15     10.12 o
  -2  -4  10      268.87      275.62      2.47 o
  -1  -4  10       98.28       84.20      3.43 o
   0  -4  10        9.52        7.59      6.05 o
   1  -4  10       54.53       53.54      1.83 o
   2  -4  10       88.04       86.40      2.21 o
  -5  -3  10       19.26       18.43      1.08 o
  -4  -3  10       53.09       50.82      2.03 o
  -3  -3  10      100.01       96.55      1.58 o
  -2  -3  10       78.68       77.49      3.45 o
  -1  -3  10       30.44       24.19      3.60 o
   0  -3  10      176.41      186.47      5.09 o
   1  -3  10      258.33      264.63      3.82 o
   2  -3  10       75.87       79.85      2.25 o
  -5  -2  10       44.85       43.88      2.27 o
  -4  -2  10      158.38      145.33      2.07 o
  -3  -2  10      229.44      242.87      3.19 o
  -2  -2  10       35.81       37.29      1.22 o
  -1  -2  10        0.68        0.55      0.38 o
   0  -2  10       43.55       41.32      1.20 o
   1  -2  10      241.53      227.08      9.45 o
   2  -2  10       90.75       89.88      2.46 o
  -4  -1  10      102.69       91.50      3.87 o
  -3  -1  10      138.93      124.97      4.89 o
  -2  -1  10       83.29       76.97      2.66 o
  -1  -1  10       87.74       87.59      7.62 o
   0  -1  10      152.49      146.04      2.86 o
   1  -1  10       42.68       42.17      2.05 o
   2  -1  10        2.87        3.33      0.88 o
  -4   0  10      101.03      108.32      1.74 o
  -3   0  10       18.83       17.69      1.04 o
  -2   0  10        2.52        3.85      1.07 o
  -1   0  10       83.54       77.95      2.18 o
   0   0  10      284.98      322.84      4.31 o
   1   0  10      130.55      130.97      2.83 o
  -2   1  10       13.65       14.79      1.61 o
  -1   1  10       40.40       41.28      1.94 o
   0   1  10       54.90       49.33      2.36 o
  -1  -5  11        4.08        1.14      0.98 o
  -2  -4  11       95.60       88.53      7.86 o
  -1  -4  11       73.29       75.15      6.34 o
   0  -4  11       77.06       41.26     34.76 o
  -3  -3  11       15.04       12.01      1.06 o
  -2  -3  11        7.71        8.12      0.89 o
  -1  -3  11       74.77       69.40      1.95 o
   0  -3  11      160.30       81.35     78.91 o
  -2  -2  11       18.92       17.68      1.01 o
  -1  -2  11       26.58       22.42      1.32 o
   0  -2  11       64.27       68.95      2.38 o
 
